# Supplementary material for: Deciphering key processes controlling rainfall isotopic variability during extreme tropical cyclones
Source: Nat Commun. 2019 Sep 20;10:4321. doi: 10.1038/s41467-019-12062-3 (PMC6754435; doi:10.1038/s41467-019-12062-3)
Supplement: Supplementary file 3 — Supplementary Data 1 [file 41467_2019_12062_MOESM3_ESM.xlsx]

## Sheet: Title
Supplementary Data 1: Hurricane Otto isotopic composition.

## Sheet: H1
Storm ID	d18O (‰)	d2H (‰)	d-excess (‰)
H1	-2.515	-15.7897	4.3301
H1	-6.2246	-39.9505	9.8463
H1	-3.13	-16.8253	8.2147
H1	-3.9862	-26.2226	5.667
H1	-4.7243	-34.101	3.6933
H1	-1.8921	-7.1684	7.9684
H1	-3.824	-17.5898	13.0022
H1	-4.1121	-25.3596	7.5372
H1	-2.4076	-9.3042	9.9566

## Sheet: H2
Storm ID	d18O (‰)	d2H (‰)	d-excess (‰)
H2	-7.8578	-58.4006	4.4622
H2	-7.6939	-45.7104	15.8408
H2	-10.2388	-65.0209	16.8895
H2	-9.35	-63.1003	11.6997
H2	-5.2569	-28.5867	13.4685
H2	-5.2971	-27.6679	14.7089
H2	-4.9129	-30.2194	9.0839
H2	-9.3927	-70.8086	4.333
H2	-9.0092	-68.1846	3.8886
H2	-5.7231	-32.2922	13.4926
H2	-8.6591	-58.1711	11.1017
H2	-7.4862	-57.8034	2.0859
H2	-6.0665	-31.5006	17.0314
H2	-8.6976	-55.2741	14.3067
H2	-7.8487	-49.377	13.4128
H2	-6.8107	-42.5843	11.9014
H2	-8.0103	-70.7951	-6.7126

## Sheet: H3
Storm ID	d18O (‰)	d2H (‰)	d-excess (‰)
H3	-10.6287	-67.775	17.2546
H3	-18.0631	-134.515	9.9895
H3	-9.3618	-78.6108	-3.7163
H3	-16.0821	-127.527	1.1294
H3	-9.4229	-59.9441	15.4391
H3	-21.063	-161.044	7.4599
H3	-10.4451	-78.6634	4.8974
H3	-13.4579	-105.496	2.1674
H3	-10.5037	-87.3991	-3.3695
H3	-10.7956	-69.6018	16.763
H3	-12.0574	-81.212	15.2472
H3	-11.2914	-79.8172	10.514
H3	-12.0306	-79.9479	16.2969
H3	-10.8726	-64.5221	22.4588
H3	-16.0821	-127.527	1.1294
H3	-13.3394	-94.0676	12.6476

## Sheet: TS
Storm ID	d18O (‰)	d2H (‰)	d-excess (‰)
TS	-6.3798	-35.6579	15.3805
TS	-2.7494	0.491	22.4862
TS	-9.5274	-63.9598	12.2594
TS	-0.1567	15.2566	16.5102
TS	-0.6339	7.3215	12.3927
TS	-0.3888	8.406	11.5164
TS	-0.4327	10.7744	14.236
TS	-0.7809	11.973	18.2202
TS	0.0971	17.3188	16.542
TS	-0.1012	9.4364	10.246
TS	-9.1177	-59.6513	13.2903
TS	-8.3213	-58.2889	8.2815
TS	-8.6741	-56.0691	13.3237
TS	-6.9036	-48.2667	6.9621
TS	-11.0676	-75.1187	13.4221
TS	-6.4357	-34.6144	16.8712
TS	-4.4272	-18.7805	16.6371
TS	-3.1887	-9.2132	16.2964
TS	-5.8493	-41.0612	5.7332
TS	-6.0224	-28.7975	19.3817
TS	-6.5299	-39.6243	12.6149
TS	-4.4546	-27.6687	7.9681
TS	-7.3535	-49.3355	9.4925
TS	-7.7471	-45.8657	16.1113

## Sheet: LP
Storm ID	d18O (‰)	d2H (‰)	d-excess (‰)
LP	-7.6138	-64.3825	7.5
LP	-7.416	-45.8906	13.4374

## Sheet: TD
Storm ID	d18O (‰)	d2H (‰)	d-excess (‰)
TD	-11.6289	-80.6794	12.3516
TD	-6.8403	-44.2449	10.4772
TD	-12.3927	-80.5749	18.5667
TD	-10.5337	-68.6761	15.5935
TD	-4.5959	-23.1739	13.5933
TD	-4.3699	-19.3801	15.5791
