# Supplementary material for: Deciphering key processes controlling rainfall isotopic variability during extreme tropical cyclones
Source: Nat Commun. 2019 Sep 20;10:4321. doi: 10.1038/s41467-019-12062-3 (PMC6754435; doi:10.1038/s41467-019-12062-3)
Supplement: Supplementary file 4 — Supplementary Data 2 [file 41467_2019_12062_MOESM4_ESM.xlsx]

## Sheet: Titile
Supplementary Data 2: Isotopic composition of hurricanes Irma and Maria.

## Sheet: Cuba
TC	d18O(‰)	d2H(‰)	d-excess (‰)
IRMA	-4.85776	-25.2965	13.5656
IRMA	-6.37292	-37.2642	13.7192
IRMA	-8.75912	-58.5521	11.5209
IRMA	-6.58762	-42.3873	10.3137
IRMA	-7.81883	-51.3501	11.2006
IRMA	-6.68276	-43.9	9.56209
IRMA	-6.82774	-45.685	8.9369
IRMA	-8.05098	-55.8745	8.53332
IRMA	-5.89642	-40.3441	6.82724
IRMA	-4.81823	-34.0654	4.48039
IRMA	-3.86324	-27.7707	3.13518
IRMA	-2.74405	-19.3168	2.63556
IRMA	-1.25077	-7.79888	2.20729
IRMA	-0.225714	-1.24816	0.557551
IRMA	-0.272973	-1.75978	0.424003
IRMA	-1.04412	-3.50692	4.84606
IRMA	-1.90988	-10.8912	4.3878
IRMA	-5.12858	-34.3393	6.68937
IRMA	-4.13761	-24.1108	8.99007
MARIA	-2.24656	-10.6839	7.28852
MARIA	-4.12207	-27.8014	5.17514

## Sheet: Bahamas
TC	d18O(‰)	d2H(‰)	d-excess (‰)
IRMA	-1.29846	-10.0305	0.357195
IRMA	-5.2469	-34.2274	7.74789
IRMA	-4.12379	-24.4315	8.55883
IRMA	-2.8389	-17.492	5.21923
IRMA	0.962341	6.64716	-1.05157
IRMA	-1.08375	-2.17081	6.49918
IRMA	-2.17821	-7.5417	9.88401
MARÍA	-5.48749	-31.7155	12.1844
MARÍA	-5.71707	-33.6341	12.1025
MARÍA	-5.02796	-28.6766	11.5471
MARÍA	-5.08647	-30.9727	9.71908
MARÍA	-5.05219	-31.0022	9.41533
MARÍA	-4.87227	-27.5237	11.4545
MARÍA	-5.40461	-31.2077	12.0291
MARÍA	-5.52687	-32.4928	11.7222
MARÍA	-5.49418	-34.6413	9.31216
MARÍA	-5.99338	-37.361	10.586
MARÍA	-5.50241	-31.6482	12.3711
MARÍA	-4.55967	-24.5766	11.9008
MARÍA	-5.62534	-33.4005	11.6022
MARÍA	-7.05346	-44.8073	11.6204
MARÍA	-7.35182	-45.4483	13.3662
MARÍA	-5.55922	-32.7952	11.6786
MARÍA	-4.46704	-27.4947	8.24165
MARÍA	-4.47829	-24.9034	10.9229
