# Supplementary material for: Deciphering key processes controlling rainfall isotopic variability during extreme tropical cyclones
Source: Nat Commun. 2019 Sep 20;10:4321. doi: 10.1038/s41467-019-12062-3 (PMC6754435; doi:10.1038/s41467-019-12062-3)
Supplement: Supplementary file 5 — Supplementary Data 3 [file 41467_2019_12062_MOESM5_ESM.xlsx]

## Sheet: Title
Supplementary Data 3: Isotopic composition in rainfall of Central Costa Rica.

## Sheet: dataset_S3
Date	d18O(‰)	d2H(‰)	d-excess (‰)
2013-03-20	-1.8	1.128	15.528
2013-04-05	-3.353	-6.95	19.874
2013-04-12	-2.519	-0.966	19.186
2013-04-16	-1.495	0.533	12.493
2013-04-19	-3.347	-4.514	22.262
2013-04-22	-3.376	-5.979	21.029
2013-04-30	-2.409	7.289	26.561
2013-05-01	-2.55144	3.00339	23.4149
2013-05-10	-3.88774	-10.3064	20.7955
2013-05-11	-8.417	-50.4169	16.9191
2013-05-22	-8.22959	-48.2387	17.598
2013-05-23	-11.253	-76.102	13.922
2013-05-24	-15.29	-114.743	7.577
2013-06-01	-10.008	-68.764	11.3
2013-06-05	-13.53	-93.479	14.761
2013-06-07	-12.36	-91.282	7.598
2013-06-16	-9.361	-66.72	8.168
2013-07-10	-12.402	-86.35	12.866
2013-07-14	-12.077	-91.694	4.922
2013-07-30	-8.716	-58.759	10.969
2013-08-04	-8.999	-60.367	11.625
2013-08-15	-7.294	-42.996	15.356
2013-08-17	-8.023	-47.203	16.981
2013-08-23	-10.795	-70.649	15.711
2013-08-24	-11.268	-77.301	12.843
2013-08-27	-7.616	-48.549	12.379
2013-09-01	-7.911	-51.138	12.15
2013-09-06	-7.148	-42.496	14.688
2013-09-10	-8.813	-57.219	13.285
2013-09-14	-12.879	-90.332	12.7
2013-09-19	-11.136	-74.858	14.23
2013-09-22	-13.128	-92.93	12.094
2013-09-29	-10.608	-73.81	11.054
2013-10-03	-13.744	-96.633	13.319
2013-10-05	-9.982	-68.712	11.144
2013-10-08	-8.95	-55.692	15.908
2013-10-13	-7.249	-42.183	15.809
2013-10-15	-7.137	-44.059	13.037
2013-10-17	-10.88	-76.32	10.72
2013-10-20	-13.348	-95.596	11.188
2013-10-26	-7.357	-42.722	16.134
2013-10-29	-12.238	-87.205	10.699
2013-11-01	-7.152	-42.848	14.368
2013-11-05	-13.652	-94.984	14.232
2013-11-09	-6.539	-34.307	18.005
2013-11-15	-7.799	-51.608	10.784
2013-11-29	-3.849	-18.591	12.201
2014-03-01	-2.13164	-8.3257	8.7274
2014-04-08	-1.71707	2.30483	16.0414
2014-04-15	-1.38577	2.1397	13.2258
2014-04-26	-2.40368	-9.84785	9.38156
2014-04-27	-2.46171	-14.4053	5.28835
2014-04-29	-6.32971	-42.3052	8.33249
2014-04-30	-6.63781	-43.5051	9.59741
2014-05-03	-3.47223	-19.5202	8.25766
2014-05-04	-3.00564	-10.9729	13.0722
2014-05-08	-3.68532	-18.5726	10.91
2014-05-11	-13.1593	-89.725	15.549
2014-05-13	-4.32073	-23.3215	11.2443
2014-05-19	-2.71853	-11.9891	9.75911
2014-05-21	-1.43725	2.31966	13.8176
2014-05-22	-3.90304	-19.9564	11.2679
2014-05-23	-3.5597	-16.9364	11.5412
2014-05-26	-4.21892	-24.3586	9.39279
2014-05-30	-2.79446	-9.50238	12.8533
2014-05-31	-6.78943	-43.1057	11.2098
2014-06-02	-12.0033	-83.9942	12.032
2014-06-04	-9.23839	-61.765	12.1421
2014-06-06	-9.3916	-63.6356	11.4972
2014-06-07	-7.43266	-47.5064	11.9549
2014-06-08	-5.14495	-32.0069	9.15269
2014-06-09	-2.0712	-9.69766	6.87194
2014-06-15	-8.8738	-60.5707	10.4196
2014-06-17	-11.6195	-87.8005	5.15568
2014-06-20	-8.7554	-69.1581	0.885081
2014-06-25	-7.93409	-61.6887	1.78402
2014-06-26	-6.71173	-49.5098	4.18397
2014-06-28	-8.50224	-58.2316	9.7863
2014-07-08	-7.36594	-52.5376	6.38994
2014-07-10	-2.49333	-17.1779	2.76876
2014-07-14	-7.68965	-61.5077	0.00947836
2014-07-15	-5.56881	-44.1974	0.353101
2014-07-16	-4.70636	-33.2501	4.40076
2014-07-22	-3.55545	-29.368	-0.92447
2014-07-28	-1.85194	-14.747	0.0685421
2014-08-04	-3.31059	-21.0241	5.46061
2014-08-05	-6.80331	-44.8208	9.60562
2014-08-09	-7.47168	-51.354	8.4194
2014-08-12	-5.80944	-45.0689	1.40664
2014-08-18	-1.99656	-15.3435	0.629049
2014-08-20	-8.90888	-65.7402	5.5309
2014-08-21	-11.1423	-81.1209	8.01711
2014-08-24	-7.82621	-53.9032	8.70644
2014-09-01	-13.9198	-104.509	6.84977
2014-09-04	-7.08269	-50.3857	6.27579
2014-09-06	-9.78803	-68.3544	9.94987
2014-09-08	-5.9311	-38.739	8.70987
2014-09-11	-6.18755	-40.7061	8.79428
2014-09-12	-10.9469	-80.717	6.85843
2014-09-15	-13.6831	-103.166	6.29914
2014-09-17	-10.1616	-74.5477	6.7447
2014-09-18	-13.6787	-102.357	7.07314
2014-09-19	-14.095	-104.63	8.12978
2014-09-22	-9.27037	-68.0938	6.06919
2014-09-23	-8.0685	-55.0015	9.5465
2014-09-24	-8.88205	-61.1789	9.87755
2014-09-25	-11.4426	-84.2596	7.28097
2014-09-26	-13.4972	-98.6987	9.27925
2014-09-29	-9.94289	-71.264	8.27908
2014-10-08	-9.27052	-65.5047	8.65946
2014-10-09	-4.10307	-31.2883	1.53624
2014-10-09	-9.14355	-66.6586	6.48974
2014-10-10	-12.3507	-94.7322	4.07368
2014-10-13	-7.52882	-55.6718	4.55882
2014-10-14	-10.714	-75.4305	10.2817
2014-10-15	-15.4189	-115.287	8.06389
2014-10-16	-14.9004	-110.467	8.73618
2014-10-17	-15.0232	-115.138	5.04786
2014-10-18	-14.7862	-109.295	8.99496
2014-10-20	-14.6372	-108.865	8.23274
2014-10-21	-15.3242	-116.544	6.04893
2014-10-23	-9.08504	-62.1563	10.524
2014-10-27	-9.48586	-65.9894	9.8975
2014-10-28	-9.90151	-67.6735	11.5385
2014-10-31	-7.77417	-56.0891	6.10428
2014-11-01	-7.02651	-45.1542	11.0579
2014-11-02	-6.42231	-42.855	8.52348
2014-11-06	-4.80615	-33.2203	5.22895
2014-11-12	-5.07385	-24.6261	15.9647
2014-11-15	-3.60379	-22.888	5.94236
2014-11-18	-5.15395	-29.6587	11.5729
2014-11-21	-1.99726	-7.94298	8.03508
2014-11-25	-4.16456	-19.2363	14.0802
2014-11-26	-5.09601	-32.7411	8.02698
2014-11-27	-4.80251	-33.8933	4.52677
2014-12-01	-0.741016	-1.71091	4.21721
2014-12-05	-7.26353	-55.9013	2.20692
2014-12-08	-5.68238	-39.4294	6.02964
2014-12-13	-5.00363	-39.7794	0.249563
2014-12-15	-3.85437	-20.1735	10.6615
2014-12-19	-4.57047	-31.5581	5.00562
2014-12-30	0.71341	9.0408	3.33352
2015-01-06	0.290695	7.84248	5.51691
2015-01-20	-1.5332	-4.87314	7.39249
2015-01-29	-2.24502	-5.22481	12.7354
2015-02-10	-5.41883	-30.4749	12.8758
2015-02-27	0.8498	18.0705	11.2721
2015-03-24	-0.422427	8.15376	11.5332
2015-04-16	1.01763	7.56906	-0.572021
2015-04-28	-5.4395	-33.5023	10.0137
2015-04-29	-2.73207	-13.118	8.73849
2015-04-30	-0.717081	-0.12041	5.61624
2015-05-02	-2.5081	-12.0267	8.03815
2015-05-07	-2.46502	-9.2199	10.5003
2015-05-08	-4.27645	-24.7972	9.41445
2015-05-17	-8.65865	-69.1841	0.085154
2015-05-20	-5.95478	-46.7101	0.928127
2015-05-21	-8.20447	-67.8079	-2.1721
2015-05-24	-6.68468	-56.0066	-2.52917
2015-05-31	-4.54922	-31.8481	4.54564
2015-06-04	-9.1897	-66.9422	6.57539
2015-06-05	-12.188	-91.3326	6.17128
2015-06-07	-10.3195	-75.5573	6.99856
2015-06-08	-12.307	-91.5768	6.87902
2015-06-09	-17.3213	-129.426	9.14442
2015-06-10	-16.6365	-125.604	7.48856
2015-06-14	-13.258	-101.47	4.59403
2015-06-22	-3.90454	-27.4117	3.8246
2015-06-27	-2.77531	-19.783	2.41947
2015-06-30	-3.94853	-34.6062	-3.018
2015-07-06	-1.94452	-11.24	4.31616
2015-07-07	-3.87426	-28.9505	2.04361
2015-07-08	-4.1352	-27.8952	5.18644
2015-07-09	-7.22733	-52.9346	4.88401
2015-07-10	-11.6665	-85.9847	7.34694
2015-07-11	-10.0926	-74.3149	6.42569
2015-07-13	-10.0267	-73.6689	6.54469
2015-07-14	-13.4748	-103.122	4.67675
2015-07-18	-3.42867	-19.2959	8.13341
2015-07-20	-5.57363	-35.8283	8.76067
2015-07-30	-2.8968	-11.431	11.7434
2015-08-11	-4.45144	-22.3709	13.2406
2015-08-12	-6.53062	-45.6133	6.6317
2015-08-14	-3.15871	-18.6752	6.59451
2015-08-24	-4.78744	-27.0462	11.2533
2015-08-31	-1.46948	-7.42408	4.33175
2015-09-01	-4.0795	-18.9196	13.7163
2015-09-03	-7.08915	-57.3872	-0.67402
2015-09-04	-5.93411	-47.9126	-0.439679
2015-09-05	-7.04004	-50.0675	6.25285
2015-09-11	-5.33266	-41.5906	1.07066
2015-09-14	-5.71676	-35.7071	10.0269
2015-09-18	-4.60657	-23.1131	13.7394
2015-09-21	-5.78104	-37.1858	9.06247
2015-09-22	-5.66933	-35.879	9.47564
2015-09-23	-7.33911	-49.5838	9.1291
2015-09-24	-12.6903	-92.0678	9.4548
2015-09-25	-12.9519	-95.0183	8.59725
2015-09-27	-11.0499	-79.499	8.9004
2015-10-01	-3.5103	-20.4619	7.62054
2015-10-02	-2.96805	-5.63282	18.1115
2015-10-04	-7.92824	-47.6226	15.8033
2015-10-05	-4.08649	-15.7203	16.9716
2015-10-07	-4.16726	-33.528	-0.189941
2015-10-09	-3.17172	-25.2423	0.131429
2015-10-12	-6.92874	-43.4252	12.0047
2015-10-13	-8.72319	-59.7167	10.0688
2015-10-14	-12.6278	-92.3521	8.67023
2015-10-15	-9.69052	-67.0777	10.4465
2015-10-16	-12.963	-96.6077	7.09616
2015-10-19	-14.0036	-101.809	10.2197
2015-10-20	-13.9504	-103.04	8.56305
2015-10-20	-13.7368	-100.814	9.08074
2015-10-21	-12.242	-87.3215	10.6141
2015-10-22	-8.45661	-54.5721	13.0808
2015-10-23	-3.65029	-19.9521	9.25025
2015-10-24	-5.47165	-30.5955	13.1777
2015-10-26	-5.96602	-34.8794	12.8488
2015-10-27	-11.3014	-77.5992	12.8117
2015-10-28	-11.1204	-75.3594	13.6041
2015-10-29	-10.4265	-68.9296	14.4827
2015-10-31	-6.41054	-36.8621	14.4222
2015-11-02	-4.6244	-23.4523	13.5429
2015-11-03	-4.3119	-18.9355	15.5597
2015-11-06	-6.94625	-40.3211	15.2489
2015-11-09	-6.17169	-33.79	15.5835
2015-11-11	-10.712	-74.3455	11.3503
2015-11-12	-13.6539	-98.9357	10.2953
2015-11-13	-11.545	-84.2329	8.12728
2015-11-15	-7.55976	-56.2963	4.18179
2015-11-17	-10.3797	-71.1611	11.8762
2015-11-18	-10.5236	-77.2224	6.96615
2015-11-19	-12.6179	-89.1287	11.8146
2015-11-20	-9.61356	-65.8012	11.1073
2015-11-21	-11.5344	-77.5336	14.7418
2015-11-23	-14.7108	-106.782	10.9037
2015-12-09	-3.19482	-17.1797	8.37879
2015-12-10	-2.91679	-9.4504	13.8839
2015-12-11	-4.03418	-18.5444	13.7291
2015-12-20	-1.72098	-7.70838	6.05945
2016-03-18	-1.09447	10.0219	18.7777
2016-04-01	-1.71371	5.04018	18.7499
2016-04-02	-0.623663	10.8268	15.8161
2016-04-14	-1.78238	4.19672	18.4558
2016-04-24	-2.16223	-1.03655	16.2613
2016-04-27	-5.83404	-34.5535	12.1189
2016-04-28	-6.408	-37.0807	14.1833
2016-04-29	-5.00159	-30.5894	9.42329
2016-05-02	-4.53441	-21.3807	14.8946
2016-05-03	-3.05087	-9.81728	14.5897
2016-05-04	-9.70488	-64.8329	12.8061
2016-05-06	-7.38419	-44.3173	14.7562
2016-05-07	-3.79808	-19.3987	10.9859
2016-05-17	-8.87808	-64.3502	6.67446
2016-05-18	-7.31771	-50.2116	8.33011
2016-05-20	-6.31917	-40.8444	9.70896
2016-05-26	-4.26815	-29.3637	4.78152
2016-05-28	-4.36909	-26.8982	8.05451
2016-05-30	-8.98615	-60.5192	11.37
2016-05-31	-6.81137	-49.63	4.86096
2016-06-01	-9.83229	-65.4034	13.2549
2016-06-02	-12.6486	-92.3413	8.84779
2016-06-03	-15.8836	-116.543	10.5253
2016-06-06	-12.8054	-92.7199	9.72346
2016-06-07	-13.7442	-97.6954	12.2585
2016-06-09	-9.61929	-63.5787	13.3757
2016-06-10	-9.35993	-63.703	11.1764
2016-06-11	-9.13842	-60.3555	12.7519
2016-06-13	-8.85986	-62.1046	8.77431
2016-06-18	-6.92482	-38.6858	16.7128
2016-06-20	-8.7137	-52.3629	17.3467
2016-06-21	-8.70126	-68.2215	1.38857
2016-06-22	-10.0067	-66.5166	13.5366
2016-06-24	-5.46433	-46.1173	-2.40262
2016-06-28	-8.29127	-58.652	7.67821
2016-07-02	-7.09085	-58.3039	-1.57705
2016-07-11	-4.02006	-32.9795	-0.819049
2016-07-16	-5.54324	-37.0777	7.26816
2016-07-19	-13.5348	-101.214	7.06447
2016-07-25	-5.52797	-32.6094	11.6143
2016-07-29	-6.91687	-49.0335	6.30149
2016-08-05	-7.6322	-56.6917	4.36586
2016-08-06	-7.28096	-46.8208	11.4269
2016-08-10	-5.32098	-42.0886	0.479255
2016-08-15	-6.37468	-52.6457	-1.64827
2016-08-22	-1.52765	-10.7201	1.50111
2016-08-23	-5.25024	-43.594	-1.59211
2016-08-29	-6.60323	-42.2142	10.6117
2016-08-30	-7.10658	-37.4295	19.4231
2016-08-31	-10.1861	-66.4685	15.02
2016-09-01	-11.3325	-71.9629	18.6972
2016-09-05	-12.108	-88.1809	8.68274
2016-09-07	-8.43113	-58.6241	8.82496
2016-09-09	-8.92335	-58.6176	12.7692
2016-09-12	-10.8131	-70.1115	16.3932
2016-09-22	-10.7637	-70.6947	15.415
2016-09-23	-10.3577	-70.9826	11.8791
2016-09-26	-4.13725	-19.863	13.235
2016-09-29	-3.48843	-19.6125	8.29498
2016-10-03	-7.46826	-46.9168	12.8292
2016-10-05	-7.51221	-42.0942	18.0035
2016-10-06	-8.23189	-48.3344	17.5207
2016-10-07	-10.3366	-73.4791	9.21376
2016-10-08	-11.3328	-79.9339	10.7285
2016-10-10	-10.7872	-79.2431	7.05432
2016-10-14	-10.5794	-78.1842	6.45079
2016-10-15	-10.2749	-77.1533	5.04572
2016-10-18	-9.45028	-73.4516	2.15058
2016-10-19	-8.92148	-64.4324	6.93946
2016-10-20	-6.58574	-47.6444	5.04149
2016-10-26	-4.33362	-25.1054	9.56362
2016-10-27	-5.77546	-34.4782	11.7255
2016-10-31	-6.56405	-43.6283	8.88413
2016-11-01	-6.73322	-43.6831	10.1826
2016-11-04	-8.38326	-61.893	5.17316
2016-11-14	-7.99175	-57.1586	6.77543
2016-11-21	-11.6289	-80.6794	12.3516
2016-11-23	-5.53248	-38.047	6.21286
2016-11-23	-6.2246	-39.9505	9.84629
2016-11-24	-7.19089	-52.1957	5.33143
2016-11-25	-16.0821	-127.527	1.12937
2016-11-28	-6.84027	-44.2449	10.4772
2016-12-01	-4.90418	-39.3114	-0.077914
2016-12-05	-6.1323	-43.8634	5.19496
2016-12-08	-7.01984	-47.3436	8.81512
2016-12-12	-8.2285	-52.9702	12.8578
2017-01-11	-1.01049	-10.4853	-2.40132
2017-04-19	-2.93307	-20.1724	3.29221
2017-04-20	-5.21535	-33.6128	8.10995
2017-04-25	-1.10954	1.06104	9.93739
2017-04-26	-2.74436	-0.970373	20.9845
2017-04-27	-3.01335	-6.00942	18.0974
2017-04-28	-1.9134	-5.09147	10.2157
2017-05-03	-2.62992	-6.44176	14.5976
2017-05-05	-8.536	-53.0761	15.2119
2017-05-06	-7.14848	-42.9439	14.2439
2017-05-08	-10.5505	-77.9071	6.49728
2017-05-09	-18.4176	-135.379	11.9612
2017-05-10	-19.4441	-139.294	16.2582
2017-05-11	-13.1921	-92.2168	13.3199
2017-05-12	-10.6254	-78.5239	6.47913
2017-05-13	-11.7105	-87.1971	6.48707
2017-05-15	-12.8007	-97.9075	4.49821
2017-05-16	-10.1885	-65.2559	16.252
2017-05-17	-10.8853	-74.336	12.7463
2017-05-18	-10.4403	-76.4557	7.06674
2017-05-19	-12.6248	-90.7179	10.2801
2017-05-20	-14.7283	-103.512	14.3143
2017-05-22	-13.8817	-99.5836	11.4697
2017-05-23	-13.7024	-103.091	6.52774
2017-05-24	-12.2417	-89.8748	8.05841
2017-05-25	-8.85389	-53.6338	17.1973
2017-05-26	-7.05714	-36.4703	19.9868
2017-05-27	-6.05296	-36.5789	11.8448
2017-05-29	-8.19456	-58.0694	7.48708
2017-05-30	-13.3598	-96.6573	10.221
2017-05-31	-7.48455	-57.0207	2.85568
2017-06-01	-9.29812	-61.1734	13.2116
2017-06-02	-8.32741	-56.2799	10.3394
2017-06-06	-7.89006	-51.1148	12.0057
2017-06-07	-7.57098	-49.4154	11.1524
2017-06-08	-9.56432	-67.7002	8.81439
2017-06-09	-10.7213	-74.4932	11.2775
2017-06-10	-8.93934	-61.7362	9.77851
2017-06-12	-13.603	-97.0028	11.8215
2017-06-15	-10.9357	-78.8567	8.62862
2017-06-16	-10.6403	-71.484	13.638
2017-06-19	-14.2872	-101.854	12.4434
2017-06-21	-12.7008	-92.465	9.1414
2017-06-23	-16.7837	-120.292	13.9783
2017-06-26	-7.17318	-43.7628	13.6226
2017-06-29	-11.1165	-76.7142	12.2179
2017-07-01	-6.97498	-39.8235	15.9764
2017-07-05	-11.5223	-80.1637	12.0144
2017-07-06	-7.53684	-51.3431	8.95159
2017-07-07	-5.01281	-33.1646	6.93783
2017-07-08	-6.41842	-40.9693	10.3781
2017-07-13	-12.7912	-91.4234	10.906
2017-07-14	-12.8703	-90.5756	12.3871
2017-07-17	-5.21456	-29.1904	12.5261
2017-07-18	-7.45161	-45.0926	14.5203
2017-07-20	-4.0545	-26.6558	5.78016
2017-07-22	-9.42979	-63.9595	11.4788
2017-07-24	-2.22883	-9.53887	8.29175
2017-07-25	-6.09053	-41.7377	6.98646
2017-07-26	-6.24454	-41.6952	8.26111
2017-07-28	-5.66894	-34.5669	10.7846
2017-07-29	-5.80339	-42.1759	4.25117
2017-07-31	-10.1989	-67.3361	14.2549
2017-08-01	-12.9286	-90.6309	12.7979
2017-08-07	-6.17318	-36.2988	13.0866
2017-08-08	-9.53513	-65.9039	10.3772
2017-08-10	-8.37267	-53.1873	13.7941
2017-08-12	-1.71559	-9.94107	3.78363
2017-08-14	-9.30394	-63.1786	11.2529
2017-08-19	-5.00588	-25.1461	14.901
2017-08-21	-5.26055	-29.3864	12.698
2017-08-22	-7.51414	-46.1933	13.9199
2017-08-24	-6.26093	-35.9491	14.1383
2017-08-25	-10.4814	-72.1457	11.7058
2017-08-26	-9.89088	-68.5239	10.6031
2017-08-28	-0.953784	-3.04678	4.58349
2017-08-29	-4.96404	-24.1407	15.5716
2017-08-30	-7.55525	-47.4069	13.0352
2017-08-31	-7.58327	-45.2144	15.4517
2017-09-05	-5.79456	-33.0592	13.2973
2017-09-07	-6.51308	-38.2151	13.8895
2017-09-09	-5.14021	-28.2064	12.9153
2017-09-11	-10.1733	-65.8259	15.5607
2017-09-12	-9.64908	-66.8152	10.3775
2017-09-13	-12.2309	-88.4826	9.36439
2017-09-15	-6.70209	-41.039	12.5777
2017-09-16	-6.69969	-41.2955	12.302
2017-09-18	-9.22725	-62.4655	11.3525
2017-09-20	-10.8484	-76.6245	10.1627
2017-09-21	-12.7386	-92.403	9.5058
2017-09-23	-12.8965	-95.2104	7.96146
2017-09-25	-12.4432	-92.1608	7.3848
2017-09-26	-11.9091	-87.8465	7.42647
2017-09-27	-12.9265	-96.3712	7.0408
2017-09-28	-14.9269	-111.012	8.40331
2017-09-29	-12.6293	-93.1664	7.86789
2017-09-30	-12.201	-88.6053	9.00255
2017-10-01	-13.1152	-94.1973	10.7244
2017-10-02	-18.5924	-132.855	15.884
2017-10-03	-16.0694	-116.353	12.2021
2017-10-04	-14.4591	-102.1	13.5731
2017-10-05	-13.7177	-93.7736	15.9676
2017-10-05	-14.7212	-101.395	16.375
2017-10-06	-10.947	-72.2978	15.278
2017-10-09	-7.09215	-45.7248	11.0124
2017-10-10	-7.84449	-51.3283	11.4276
2017-10-11	-5.03038	-29.0562	11.1868
2017-10-12	-4.9278	-29.2056	10.2168
2017-10-13	-4.58734	-27.1109	9.58786
2017-10-24	-7.4861	-46.8876	13.0012
2017-10-25	-9.05909	-59.2635	13.2093
2017-10-26	-13.5104	-95.342	12.7409
2017-10-27	-11.4692	-81.0754	10.6782
2017-10-28	-7.6689	-51.3081	10.0431
2017-10-30	-6.83904	-39.6964	15.0159
2017-11-01	-6.06711	-33.3349	15.2019
2017-11-06	-5.34543	-26.9471	15.8163
2017-11-08	-1.87769	-6.22585	8.79566
2017-11-10	-2.53937	-6.08843	14.2265
2017-11-13	-3.01577	-17.5966	6.52953
2017-11-14	-6.93954	-42.2364	13.2799
2017-11-17	-6.43567	-40.4747	11.0106
2017-11-20	-3.11543	-11.9517	12.9718
2017-11-21	-4.25428	-19.8694	14.1648
2017-11-22	-4.34711	-18.7741	16.0028
2017-11-23	-5.31918	-26.5048	16.0487
2017-11-25	-5.83224	-36.4248	10.2331
2017-11-29	-2.84957	-13.2521	9.54442
2017-11-30	-2.33414	-12.3995	6.27368
2017-12-06	-3.58118	-20.7637	7.8858
2017-12-08	-4.29026	-20.5798	13.7423
2017-12-09	-4.99948	-27.899	12.0969
2017-12-11	-2.69257	-4.21759	17.3229
