# Supplementary material for: Deciphering key processes controlling rainfall isotopic variability during extreme tropical cyclones
Source: Nat Commun. 2019 Sep 20;10:4321. doi: 10.1038/s41467-019-12062-3 (PMC6754435; doi:10.1038/s41467-019-12062-3)
Supplement: Supplementary file 6 — Supplementary Data 4 [file 41467_2019_12062_MOESM6_ESM.xlsx]

## Sheet: Title
Supplementary Data 4: Isotopic composition in rainfall of the Caribbean slope of Costa Rica.

## Sheet: Dataset_S4
Date	d18O(‰)	d2H(‰)	d-excess (‰)
2014-04-11	-0.201652	10.1809	11.7942
2014-04-12	-0.26481	11.0041	13.1226
2014-04-14	0.340181	15.1213	12.3999
2014-04-18	-0.181137	14.5421	15.9912
2014-04-19	0.179326	18.9159	17.4813
2014-04-20	-0.317286	11.9242	14.4625
2014-04-21	-0.805815	5.07692	11.5234
2014-04-22	-1.27948	4.99971	15.2356
2014-04-24	-0.897655	7.2446	14.4258
2014-04-26	-2.38166	-10.217	8.83621
2014-04-27	-2.04516	-7.90227	8.45904
2014-04-29	-3.61321	-22.1712	6.73453
2014-05-01	-0.766194	1.48866	7.61821
2014-05-02	-1.41455	-3.8069	7.50953
2014-05-03	-1.19087	1.60152	11.1285
2014-05-05	-0.287505	8.05249	10.3525
2014-05-07	-0.603912	6.24742	11.0787
2014-05-10	-0.714889	6.08994	11.8091
2014-05-15	-0.354419	11.3795	14.2149
2014-05-16	-3.41746	-17.7272	9.61248
2014-05-17	-1.05267	-0.634057	7.78734
2014-05-19	-0.495444	7.98837	11.9519
2014-05-20	-0.81244	7.26533	13.7649
2014-05-22	0.322869	10.6416	8.0586
2014-05-23	-3.66772	-22.7928	6.54892
2014-05-24	-2.35409	-10.1211	8.71168
2014-05-26	-1.75926	-4.73561	9.33844
2014-05-27	-1.61201	-2.42811	10.468
2014-06-01	-5.20613	-34.0169	7.63219
2014-06-05	-1.68596	-5.76858	7.71914
2014-06-06	0.139252	8.30293	7.18891
2014-06-07	-2.34082	-9.37203	9.35451
2014-06-08	-0.671606	1.30112	6.67397
2014-06-09	-0.902697	0.865576	8.08715
2014-06-13	-3.7386	-25.7111	4.19768
2014-06-14	-5.5023	-42.4379	1.58043
2014-06-16	-6.34211	-45.6768	5.06007
2014-06-17	-6.16417	-48.4037	0.909616
2014-06-18	-7.84852	-58.743	4.04523
2014-06-19	-5.35465	-35.985	6.85218
2014-06-20	-5.44775	-36.3469	7.23517
2014-06-21	-2.34552	-11.7707	6.99354
2014-06-22	-1.43274	-5.57289	5.88899
2014-06-23	-2.30161	-10.875	7.53789
2014-06-26	-4.31892	-26.9799	7.57149
2014-06-27	-3.58324	-20.1875	8.47835
2014-06-29	-1.07956	-1.27605	7.36041
2014-06-30	-2.01506	-8.47355	7.64695
2014-07-01	-1.74455	-7.20069	6.75569
2014-07-02	-5.49229	-36.6248	7.31352
2014-07-06	-1.23272	-0.4092	9.45255
2014-07-07	-1.21295	0.781936	10.4855
2014-07-09	-0.806161	1.51595	7.96524
2014-07-10	-1.00242	2.29827	10.3176
2014-07-11	-1.58797	-2.36061	10.3432
2014-07-12	-5.0446	-33.7747	6.58204
2014-07-13	-8.794	-71.1001	-0.74817
2014-07-15	-2.78272	-15.2914	6.97036
2014-07-16	-2.13982	-9.34061	7.77794
2014-07-17	-2.86585	-15.7656	7.16116
2014-07-18	-3.98542	-23.515	8.36833
2014-07-19	-2.91243	-17.8781	5.42139
2014-07-20	-3.1194	-16.8556	8.09959
2014-07-21	-2.74302	-13.2422	8.70198
2014-07-22	-4.23833	-26.4358	7.47083
2014-07-24	-1.80158	-6.80575	7.6069
2014-07-25	-2.72796	-14.7342	7.08948
2014-07-28	-2.57831	-13.7807	6.84577
2014-07-30	-2.51763	-12.6618	7.47922
2014-07-31	-2.03431	-7.43545	8.83907
2014-08-01	-2.99374	-16.5562	7.39376
2014-08-02	-4.63708	-27.9526	9.14403
2014-08-05	-3.98902	-24.3084	7.6037
2014-08-07	-0.201864	2.6675	4.28241
2014-08-15	-4.47993	-27.861	7.97848
2014-08-16	-2.99458	-20.1914	3.76517
2014-08-18	-3.21067	-19.3959	6.28945
2014-08-19	-3.48717	-21.0805	6.81686
2014-08-20	-7.58506	-52.4758	8.20459
2014-08-23	-4.24309	-22.8162	11.1285
2014-08-29	-6.45136	-40.1864	11.4245
2014-09-02	-2.48453	-11.562	8.31427
2014-09-08	-3.19655	-17.5128	8.05966
2014-09-11	-3.23415	-15.5983	10.2749
2014-09-13	-7.0168	-47.7604	8.37399
2014-09-14	-10.6808	-75.5229	9.92391
2014-09-15	-9.98225	-74.9036	4.95435
2014-09-17	-6.85168	-48.4786	6.33482
2014-09-18	-5.98643	-45.3336	2.55782
2014-09-26	-12.356	-98.7768	0.0711484
2014-09-30	-4.72835	-27.9055	9.92131
2014-10-03	-4.47586	-25.6396	10.1673
2014-10-07	-3.83699	-20.8193	9.87668
2014-10-08	-4.1461	-23.692	9.47682
2014-10-10	-7.98978	-55.2651	8.65311
2014-10-29	-4.86119	-26.3083	12.5812
2014-10-31	-6.55612	-42.083	10.3659
2014-11-04	-5.38881	-31.9656	11.1449
2014-11-06	-4.50322	-21.248	14.7777
2014-11-07	-4.1019	-15.6374	17.1779
2014-11-19	-2.76444	-8.93924	13.1763
2014-11-21	-2.71673	-8.60028	13.1336
2014-11-26	-3.91277	-19.4579	11.8443
2014-11-27	-3.81957	-19.2293	11.3272
2014-11-28	-1.04039	2.57831	10.9014
2014-11-29	-0.551248	5.70474	10.1147
2014-11-30	0.0975944	10.6483	9.86757
2014-12-01	-0.829969	2.86069	9.50044
2014-12-02	-3.88224	-21.4056	9.65228
2014-12-03	-6.28195	-42.7489	7.50676
2014-12-04	-5.02752	-30.4531	9.76713
2014-12-05	-5.4197	-33.0431	10.3145
2014-12-06	-5.44124	-34.5707	8.95922
2014-12-07	-3.5307	-16.9585	11.2871
2014-12-08	-2.8413	-5.59897	17.1314
2014-12-10	-1.88127	3.01859	18.0687
2014-12-12	-2.69214	-3.49164	18.0455
2014-12-13	-4.25504	-21.7405	12.2999
2014-12-14	-2.72704	-5.06954	16.7468
2014-12-17	-1.97677	1.43661	17.2508
2014-12-18	-3.40469	-12.2545	14.983
2014-12-30	-0.902542	3.28747	10.5078
2014-12-31	-1.28818	0.642475	10.948
2015-01-01	-1.00894	0.980817	9.05232
2015-01-03	0.123992	9.96784	8.9759
2015-01-04	-0.616851	4.30207	9.23688
2015-01-05	-0.4489	4.48542	8.07662
2015-01-06	-0.898934	2.22741	9.41888
2015-01-07	-0.593843	6.04493	10.7957
2015-01-08	-1.00541	3.9784	12.0217
2015-01-08	-1.00541	3.9784	12.0217
2015-01-12	-0.951105	1.9098	9.51864
2015-01-13	-1.14759	-0.256292	8.92445
2015-01-14	-0.810369	1.58987	8.07282
2015-01-16	-1.21332	-1.53273	8.1738
2015-01-19	-0.447416	8.91569	12.495
2015-01-20	-2.19219	-5.81157	11.7259
2015-01-28	-1.18	5.21139	14.6514
2015-01-29	-1.55039	5.01331	17.4164
2015-02-03	-0.972959	3.1818	10.9655
2015-02-06	-1.30551	1.06984	11.5139
2015-02-07	-0.829343	6.25119	12.8859
2015-02-08	-0.805695	6.78625	13.2318
2015-02-13	-1.86659	1.9868	16.9195
2015-02-14	-2.28268	2.04673	20.3082
2015-02-15	-0.41084	16.1747	19.4614
2015-02-16	-0.940827	10.7567	18.2833
2015-02-17	-0.917608	4.87695	12.2178
2015-02-20	0.223104	13.3919	11.6071
2015-02-21	-0.919543	8.23504	15.5914
2015-02-28	-0.288765	12.4566	14.7667
2015-03-01	0.14036	13.132	12.0092
2015-03-02	-0.360884	9.73028	12.6174
2015-03-03	0.0137828	13.5959	13.4856
2015-03-08	-0.307938	14.3059	16.7695
2015-03-13	-0.113921	10.3333	11.2447
2015-03-16	0.617371	19.6222	14.6833
2015-03-28	1.39678	17.7349	6.5606
2015-03-29	2.08523	21.3507	4.6688
2015-03-31	-0.505204	8.09909	12.1407
2015-04-01	0.876118	13.6093	6.6004
2015-04-05	0.269163	13.5906	11.4373
2015-04-06	0.0923232	13.0015	12.2629
2015-04-07	0.844691	17.4978	10.7403
2015-04-08	0.760932	14.8606	8.7731
2015-04-09	-0.058683	10.7003	11.1698
2015-04-11	1.2258	18.1429	8.33644
2015-04-12	-1.20447	-1.22362	8.41211
2015-04-13	-1.6203	-5.05388	7.90851
2015-04-14	-0.0988981	6.37403	7.16521
2015-04-15	-0.711995	2.5878	8.28376
2015-04-16	-0.182806	6.28564	7.74808
2015-04-18	0.488742	13.3844	9.47448
2015-04-19	0.643069	8.25217	3.10761
2015-04-20	-1.83172	-6.42932	8.22441
2015-04-22	-0.0383883	8.50234	8.80945
2015-04-24	-1.07787	-1.26993	7.35305
2015-05-01	-3.10539	-14.5792	10.2639
2015-05-03	0.925339	12.2155	4.81279
2015-05-04	0.888969	17.3121	10.2004
2015-05-08	-2.92283	-13.4007	9.98192
2015-05-09	-0.48672	4.94631	8.84007
2015-05-10	-0.591573	5.16205	9.89464
2015-05-11	-2.87368	-13.2096	9.77986
2015-05-12	-0.204186	5.65464	7.28813
2015-05-13	-0.39056	5.57841	8.70289
2015-05-14	0.0844662	9.24596	8.57023
2015-05-15	-2.33802	-14.3184	4.38572
2015-05-16	-2.68059	-15.2286	6.21614
2015-05-19	-3.63323	-22.658	6.40786
2015-05-20	-3.88591	-28.3833	2.70391
2015-05-21	-5.60699	-37.6008	7.25514
2015-05-22	-5.93399	-40.5376	6.93427
2015-05-23	-1.98426	-8.74815	7.12594
2015-05-24	-3.71166	-21.9216	7.7716
2015-05-25	-1.99565	-11.6545	4.31068
2015-05-26	-2.23067	-8.05319	9.79217
2015-05-27	0.308168	10.908	8.44264
2015-06-02	-2.15031	-12.6153	4.58723
2015-06-04	-3.966	-28.7432	2.98481
2015-06-07	-4.60067	-32.8602	3.94516
2015-06-09	-10.7866	-79.5429	6.74952
2015-06-10	-10.0143	-77.108	3.00677
2015-06-15	-0.546566	-1.82115	2.55138
2015-06-16	-1.51019	-7.73357	4.34796
2015-06-17	-1.26934	-4.70103	5.45366
2015-06-18	-2.80487	-18.5529	3.886
2015-06-20	-0.745356	-1.43173	4.53112
2015-06-21	-1.37756	-4.41296	6.60755
2015-06-22	-3.98012	-24.327	7.51397
2015-06-23	-2.25817	-11.8235	6.24185
2015-06-24	-0.661174	0.439084	5.72847
2015-06-26	-1.75496	-4.80819	9.23149
2015-06-27	-0.774083	2.7791	8.97177
2015-06-28	-3.51231	-19.9439	8.15461
2015-06-30	-1.79796	-7.33418	7.04951
2015-07-02	-0.0300968	8.22667	8.46745
2015-07-03	-0.378788	5.37491	8.40522
2015-07-04	0.212981	10.0552	8.35137
2015-07-06	-3.03794	-13.9815	10.322
2015-07-07	-4.60471	-29.759	7.07872
2015-07-08	-5.04072	-31.0977	9.22807
2015-07-11	-6.66506	-48.5493	4.77122
2015-07-12	-6.51002	-47.7345	4.34563
2015-07-13	-6.43556	-47.8007	3.68384
2015-07-14	-3.31029	-19.8429	6.6394
2015-07-17	-2.19862	-10.3999	7.18906
2015-07-18	-1.61401	-4.34466	8.5674
2015-07-19	-5.53512	-34.3369	9.94407
2015-07-21	-2.87182	-18.3323	4.64222
2015-07-22	-1.91121	-9.57022	5.71949
2015-07-23	-4.6509	-31.7839	5.42335
2015-07-24	-3.02873	-14.039	10.1909
2015-07-25	-1.88265	-5.4081	9.65313
2015-07-26	-0.809067	5.64365	12.1162
2015-07-28	-1.80909	-3.2009	11.2719
2015-07-29	-0.998865	1.05088	9.04179
2015-07-30	-5.03653	-28.9594	11.3328
2015-08-01	-0.944981	2.15194	9.71179
2015-08-02	-1.36371	0.31789	11.2276
2015-08-03	-0.718824	2.74948	8.50007
2015-08-04	-0.723145	5.02667	10.8118
2015-08-05	-0.652622	3.46439	8.68537
2015-08-08	-1.84269	-4.81004	9.93151
2015-08-09	-2.10315	-4.21545	12.6098
2015-08-10	-1.79167	-3.6361	10.6973
2015-08-11	-3.2611	-14.7006	11.3882
2015-08-12	-5.22278	-31.0183	10.7639
2015-08-13	-0.544878	1.11815	5.47718
2015-08-15	-2.35849	-10.3362	8.53177
2015-08-16	-5.16275	-40.6301	0.671881
2015-08-17	-2.55064	-15.5291	4.87604
2015-08-18	-1.7884	-6.34308	7.96413
2015-08-19	-2.68239	-14.3207	7.13841
2015-08-20	-1.84736	-6.7225	8.05638
2015-08-21	-0.817049	2.72507	9.26147
2015-08-22	-0.889108	1.47141	8.58428
2015-08-23	-1.74511	-7.09937	6.86149
2015-08-24	-2.01805	-5.56021	10.5842
2015-08-28	-0.286626	3.17787	5.47089
2015-08-29	-1.07338	-4.19312	4.3939
2015-09-01	-6.14755	-38.0801	11.1003
2015-09-02	-6.25169	-38.4986	11.5149
2015-09-05	-6.18885	-35.7497	13.7611
2015-09-06	-3.55049	-18.5427	9.86123
2015-09-07	-3.52148	-18.8011	9.37078
2015-09-09	-3.30321	-16.8096	9.61613
2015-09-12	-3.80744	-31.6971	-1.23753
2015-09-13	-1.99954	-11.4312	4.56514
2015-09-15	-2.81751	-14.9646	7.57549
2015-09-16	-2.79961	-14.8181	7.57882
2015-09-18	-1.82617	-4.09089	10.5185
2015-09-22	-9.66097	-66.1175	11.1702
2015-09-23	-5.40525	-32.0693	11.1727
2015-09-29	-1.43209	-7.20587	4.25086
2015-09-30	-1.73969	-3.62889	10.2886
2015-10-03	-0.410021	7.28623	10.5664
2015-10-04	0.0013009	8.28334	8.27293
2015-10-05	-1.78149	1.20194	15.4539
2015-10-06	-2.67341	-17.0465	4.34073
2015-10-07	-2.40004	-11.7746	7.42573
2015-10-08	-3.59399	-18.4358	10.3161
2015-10-10	-3.2746	-15.3958	10.801
2015-10-11	-2.45172	-11.3749	8.23886
2015-10-12	-4.88885	-29.5333	9.57749
2015-10-16	-6.03422	-38.4502	9.82356
2015-10-17	-7.32466	-50.8107	7.78659
2015-10-21	-1.77061	-2.26963	11.8953
2015-10-24	-3.26478	-11.2241	14.8942
2015-10-31	-0.79632	1.87529	8.24585
2015-11-01	-1.32676	-3.15684	7.45722
2015-11-03	-1.47202	-0.334957	11.4412
2015-11-07	-1.19626	-0.152753	9.41735
2015-11-08	-1.8017	-6.33903	8.07458
2015-11-11	-10.292	-70.0049	12.3315
2015-11-12	-10.1952	-73.3625	8.19935
2015-11-13	-4.26494	-22.5534	11.5661
2015-11-14	-4.93534	-29.4253	10.0574
2015-11-17	-10.0811	-69.2508	11.3982
2015-11-19	-9.04151	-61.8268	10.5053
2015-11-21	-10.1913	-71.49	10.0407
2015-11-22	-10.7227	-75.1916	10.5903
2015-11-23	-3.46447	-11.5568	16.159
2015-11-25	-1.56264	2.43846	14.9396
2015-11-26	-1.86986	-1.42245	13.5364
2015-11-28	-1.50662	1.69064	13.7436
2015-11-29	-1.83289	5.74797	20.4111
2015-12-05	-3.76711	-19.0017	11.1351
2015-12-07	-1.59374	2.91472	15.6647
2015-12-11	-0.941364	6.47501	14.0059
2015-12-13	-0.516814	8.60377	12.7383
2015-12-18	-1.00954	4.22227	12.2986
2015-12-19	-2.4001	-6.43521	12.7656
2015-12-20	-2.12796	-1.45994	15.5637
2015-12-22	-1.27733	4.81333	15.032
2015-12-24	-0.911673	6.95421	14.2476
2015-12-25	-1.80975	0.381436	14.8594
2015-12-26	-1.03998	6.29165	14.6115
2015-12-27	-1.09752	5.80274	14.5829
2015-12-28	-0.525376	10.7934	14.9964
2015-12-29	-0.585699	8.10774	12.7933
2015-12-30	-0.717091	7.75334	13.4901
2015-12-31	-1.41964	3.5456	14.9027
2016-01-02	-1.34887	4.04231	14.8333
2016-01-03	0.431911	12.5982	9.14289
2016-01-05	-1.00261	5.96354	13.9844
2016-01-07	0.503052	13.083	9.05863
2016-01-12	-0.0951302	13.936	14.697
2016-01-13	-0.116758	13.7196	14.6537
2016-01-15	0.660525	16.3293	11.0451
2016-01-18	0.740934	17.4413	11.5138
2016-01-20	0.102442	13.7729	12.9534
2016-01-21	0.196119	13.5886	12.0197
2016-01-24	-0.819577	12.3292	18.8858
2016-01-25	-0.727121	13.7283	19.5453
2016-01-26	0.851861	18.928	12.1131
2016-01-31	0.0678366	14.6837	14.141
2016-02-08	-0.307601	14.6545	17.1153
2016-02-09	-1.32992	10.52	21.1593
2016-02-10	-1.38095	9.96723	21.0149
2016-02-11	-0.85277	7.89565	14.7178
2016-02-12	-0.243636	10.3489	12.298
2016-02-15	0.449523	17.3242	13.7281
2016-02-16	0.957004	18.3536	10.6976
2016-02-17	-0.134965	10.2554	11.3351
2016-02-20	-0.35178	7.88103	10.6953
2016-02-27	1.14472	20.4788	11.321
2016-02-28	0.574157	16.5861	11.9928
2016-03-01	1.24849	19.6879	9.7
2016-03-02	0.851779	19.2728	12.4586
2016-03-05	1.37517	18.0646	7.06324
2016-03-11	-0.656148	9.10783	14.357
2016-03-12	-0.293914	14.1846	16.5359
2016-03-15	-0.115213	12.0417	12.9634
2016-03-16	1.09538	16.4087	7.64565
2016-03-19	0.983117	17.7606	9.89569
2016-03-20	1.27778	17.846	7.62375
2016-03-21	0.0656024	13.1788	12.654
2016-03-22	0.892754	19.6586	12.5165
2016-03-23	0.543415	16.8576	12.5103
2016-03-24	0.540639	14.6629	10.3378
2016-03-26	0.465696	16.3287	12.6031
2016-03-27	0.371059	16.1751	13.2066
2016-03-28	0.534295	17.8332	13.5589
2016-03-29	0.781198	18.9285	12.6789
2016-04-04	1.25927	17.2514	7.17732
2016-04-09	2.31732	21.1392	2.6006
2016-04-14	2.33439	21.1419	2.46676
2016-04-15	1.3885	20.4744	9.3664
2016-04-17	0.551857	16.1692	11.7544
2016-04-18	1.24539	19.4658	9.50261
2016-04-19	1.51153	21.9036	9.81134
2016-05-06	-2.79188	-6.80022	15.5348
2016-05-13	-2.09898	-3.40705	13.3848
2016-05-15	-4.12678	-19.6518	13.3624
2016-05-18	-3.83438	-20.8359	9.83917
2016-05-19	-5.25471	-26.1965	15.8412
2016-05-20	-2.28538	-11.0246	7.25848
2016-05-21	-0.331093	5.72169	8.37044
2016-05-22	-2.98394	-11.6077	12.2638
2016-05-23	-0.296391	-1.99378	0.377347
2016-05-24	-4.11915	-19.4979	13.4553
2016-05-26	-3.57985	-16.2541	12.3847
2016-05-28	-4.24566	-26.7222	7.2431
2016-05-30	-2.08815	-7.81055	8.89466
2016-05-31	-5.27897	-28.0842	14.1476
2016-06-03	-9.34222	-65.3143	9.42348
2016-06-05	-10.3445	-74.8465	7.90921
2016-06-11	-3.58241	-17.8727	10.7866
2016-06-12	-4.38647	-21.0804	14.0114
2016-06-14	-3.10053	-11.9627	12.8415
2016-06-17	-5.69492	-35.9023	9.65699
2016-06-18	-2.54957	-11.4675	8.92904
2016-06-19	-3.20277	-15.7571	9.86514
2016-06-20	-6.37699	-43.0866	7.92938
2016-06-24	-3.20727	-17.5394	8.11874
2016-06-26	-1.93907	-14.4327	1.07985
2016-06-27	-4.6936	-29.34	8.20882
2016-06-29	-2.69223	-11.9671	9.57071
2016-06-30	-1.18854	-4.13796	5.37037
2016-07-02	-6.68271	-45.0861	8.3756
2016-07-03	-6.01679	-40.9819	7.15243
2016-07-06	-1.25565	-12.587	-2.5418
2016-07-07	-4.87968	-37.0443	1.99314
2016-07-08	-3.47946	-29.3097	-1.47404
2016-07-10	-2.12849	-15.4864	1.54149
2016-07-11	-2.62158	-21.1607	-0.188053
2016-07-13	-1.69431	-14.7869	-1.23242
2016-07-14	-1.17061	-10.9125	-1.54766
2016-07-15	-3.17789	-26.8087	-1.38558
2016-07-16	-3.88287	-37.5198	-6.45686
2016-07-17	-3.7024	-30.2458	-0.626583
2016-07-18	-7.51457	-57.5282	2.58836
2016-07-20	-3.26662	-33.6375	-7.50455
2016-07-22	-3.74224	-24.2938	5.64408
2016-07-24	-0.789533	-7.73603	-1.41976
2016-07-27	-2.42919	-17.8414	1.59216
2016-07-28	-1.077	-14.8529	-6.2369
2016-07-29	-1.93559	-11.2182	4.26647
2016-07-30	-3.31629	-22.3403	4.19001
2016-07-31	-0.259348	-6.32511	-4.25032
2016-08-01	0.824917	6.76377	0.164433
2016-08-03	-1.90597	-17.7108	-2.46305
2016-08-07	-1.99539	-14.2971	1.66609
2016-08-08	-2.28819	-12.2134	6.0921
2016-08-09	-2.96222	-17.4951	6.2026
2016-08-10	-1.30814	-9.25701	1.20811
2016-08-11	-6.29499	-36.9202	13.4397
2016-08-13	-2.56621	-15.0982	5.43153
2016-08-14	-3.8793	-24.611	6.42339
2016-08-16	-2.50068	-12.0074	7.99802
2016-08-17	-0.635833	-4.05549	1.03117
2016-08-18	-0.146998	3.49246	4.66844
2016-08-19	-1.38211	-2.39832	8.65859
2016-08-20	-3.03946	-17.4266	6.88911
2016-08-22	-3.63338	-19.6259	9.44118
2016-08-23	-3.21889	-19.8162	5.93489
2016-08-29	-2.02084	-6.70034	9.46641
2016-08-30	-3.43502	-17.6242	9.85595
2016-09-03	-2.98845	-18.8039	5.10374
2016-09-05	-3.88369	-24.3146	6.7549
2016-09-09	-1.74919	-8.23922	5.75431
2016-09-10	-2.26536	-11.2798	6.84311
2016-09-12	-4.7656	-30.5404	7.58436
2016-09-18	-1.28923	-6.01301	4.30085
2016-09-20	-0.869548	-2.39823	4.55815
2016-09-21	-7.31935	-43.4135	15.1414
2016-09-25	-3.11901	-12.8828	12.0693
2016-09-26	-2.65181	-6.88409	14.3304
2016-09-28	-2.10751	-4.46147	12.3986
2016-10-02	-2.47391	-10.9428	8.84853
2016-10-04	-4.35165	-17.345	17.4682
2016-10-05	-3.95142	-16.304	15.3074
2016-10-06	-2.48245	-10.2563	9.60328
2016-10-11	-5.77098	-33.4311	12.7367
2016-10-12	-5.78331	-33.1632	13.1033
2016-10-13	-6.16594	-35.9134	13.4141
2016-10-18	-10.3934	-67.5405	15.6071
2016-10-19	-11.0358	-75.3608	12.9258
2016-10-22	-6.79973	-43.501	10.8968
2016-10-24	-6.32614	-37.581	13.0282
2016-10-25	-1.48707	-1.18363	10.7129
2016-10-30	-2.25671	-1.36906	16.6846
2016-10-31	-3.96065	-22.8742	8.81102
2016-11-03	-5.1595	-32.4453	8.83064
2016-11-05	-3.28065	-17.1594	9.08579
2016-11-11	-4.68546	-28.1665	9.3171
2016-11-12	-1.80405	-8.98335	5.44903
2016-11-13	-3.78256	-20.3803	9.88019
2016-11-14	-4.74051	-28.7404	9.18369
2016-11-15	-6.33828	-41.2529	9.45341
2016-11-16	-6.48474	-39.8572	12.0207
2016-11-17	-3.65587	-17.7253	11.5217
2016-11-18	-12.2551	-85.7718	12.2688
2016-11-19	-10.3552	-68.9262	13.9156
2016-11-20	-5.49973	-29.4428	14.555
2016-11-21	-0.156656	15.2566	16.5098
2016-11-22	-0.633885	7.32146	12.3925
2016-11-23	-5.29706	-27.6679	14.7085
2016-11-23	-5.25687	-28.5867	13.4682
2016-11-23	-3.98619	-26.2226	5.66697
2016-11-23	-3.12999	-16.8253	8.21468
2016-11-23	-0.780927	11.973	18.2204
2016-11-23	-0.432669	10.7744	14.2357
2016-11-23	-0.388814	8.40599	11.5165
2016-11-23	-0.101179	9.43635	10.2458
2016-11-23	0.097058	17.3188	16.5424
2016-11-24	-13.4579	-105.496	2.16781
2016-11-24	-10.5037	-87.3991	-3.36935
2016-11-24	-10.4451	-78.6634	4.89756
2016-11-24	-9.35	-63.1003	11.6997
2016-11-24	-2.40755	-9.30421	9.9562
2016-11-24	-1.89214	-7.16835	7.96879
2016-11-25	-9.11773	-59.6513	13.2905
2016-11-25	-8.67412	-56.0691	13.3239
2016-11-25	-8.32127	-58.2889	8.28132
2016-11-25	-6.90357	-48.2667	6.96186
2016-11-27	-4.59586	-23.1739	13.593
2016-11-28	-3.91967	-19.3908	11.9666
2016-11-28	-1.63705	-15.6028	-2.50635
2016-11-29	-2.29719	-10.616	7.76159
2016-11-30	-2.88989	-11.6282	11.4909
2016-12-08	-1.52516	-6.48525	5.71603
2016-12-09	-2.92809	-15.5214	7.90337
2016-12-10	-4.47206	-33.5234	2.25309
2016-12-11	-6.17357	-48.2441	1.14446
2016-12-13	-1.80911	-12.6088	1.86406
2016-12-14	-1.01071	-1.47149	6.6142
2016-12-15	0.194364	6.21208	4.65716
2016-12-16	0.00145276	6.4216	6.40998
2016-12-17	-0.0207387	6.56974	6.73565
2016-12-19	0.788691	12.6034	6.29388
2016-12-20	-0.176419	9.31068	10.722
2016-12-21	0.333677	10.9308	8.26139
2016-12-22	-0.212133	10.4069	12.1039
2016-12-25	-4.74325	-24.5198	13.4262
2016-12-25	-4.53601	-23.2281	13.06
2016-12-25	-4.50218	-23.1169	12.9006
2016-12-26	-5.03603	-26.4119	13.8764
2016-12-26	-1.37699	1.1699	12.1858
2016-12-26	-1.27946	0.683555	10.9192
2016-12-27	-0.950472	3.6245	11.2283
2016-12-28	1.55315	16.7679	4.34274
2016-12-30	-0.237263	12.7485	14.6466
2016-12-31	-1.07509	2.39827	10.999
2017-01-01	-0.65202	5.22669	10.4429
2017-01-02	0.40309	12.0682	8.84345
2017-01-04	-0.235048	9.14168	11.0221
2017-01-07	1.16597	14.154	4.82622
2017-01-08	-1.93247	-8.32358	7.13621
2017-01-09	-0.468412	0.228257	3.97555
2017-01-10	-1.02493	2.25133	10.4508
2017-01-10	-0.331347	6.18106	8.83183
2017-01-11	-0.710698	2.40298	8.08856
2017-01-12	0.547233	9.65793	5.28006
2017-01-13	-0.371632	8.67795	11.651
2017-01-14	1.01422	15.536	7.42217
2017-01-15	0.461543	8.47358	4.78124
2017-01-19	0.75552	9.27469	3.23053
2017-01-27	0.229577	4.66463	2.82802
2017-02-03	1.64204	13.65	0.513681
2017-02-04	1.39961	15.417	4.22016
2017-02-05	-0.309319	2.62359	5.09815
2017-02-06	0.980592	12.2991	4.45433
2017-02-07	1.47265	15.7752	3.99401
2017-02-08	0.698148	11.4214	5.83624
2017-02-09	0.157948	8.74766	7.48407
2017-02-11	0.991032	16.5912	8.66297
2017-02-12	0.515619	11.6518	7.52685
2017-02-13	1.15468	18.8466	9.60915
2017-02-20	1.29205	17.3863	7.04986
2017-03-06	0.44118	12.9314	9.40197
2017-03-11	0.347225	7.94871	5.17091
2017-03-14	0.406893	9.30498	6.04983
2017-03-17	0.513055	10.5514	6.447
2017-03-20	0.492485	11.6378	7.69791
2017-03-21	0.0748349	9.48532	8.88664
2017-03-22	0.289824	9.33311	7.01452
2017-03-23	0.631693	14.5432	9.48963
2017-04-02	-3.96184	-29.0849	2.60978
2017-04-05	1.14578	9.58042	0.414213
2017-04-06	0.414865	8.22042	4.9015
2017-04-07	0.0678202	8.51005	7.96749
2017-04-08	-0.0744875	10.5516	11.1475
2017-04-17	0.142459	12.4071	11.2675
2017-04-19	-2.38052	-14.4345	4.60967
2017-04-28	-0.757999	1.32827	7.39226
2017-04-29	-0.271766	5.36684	7.54096
2017-05-02	-4.10731	-20.8623	11.9962
2017-05-03	-2.33436	-6.75871	11.9162
2017-05-05	-3.68477	-19.698	9.78021
2017-05-08	-9.83242	-63.555	15.1044
2017-05-17	-10.694	-73.8695	11.6828
2017-05-19	-10.1833	-66.4036	15.063
2017-05-28	-6.35247	-41.1661	9.65364
2017-05-29	-4.08656	-23.3485	9.34399
2017-05-31	-3.93135	-23.2995	8.15129
2017-06-02	-3.92768	-23.1809	8.24056
2017-06-03	-3.88319	-22.6669	8.39864
2017-06-10	-9.10796	-63.6389	9.22485
2017-06-16	-7.16173	-50.5435	6.75036
2017-06-21	-5.78518	-38.9576	7.32384
2017-06-24	-4.33719	-28.4818	6.21576
2017-06-26	-6.35714	-41.789	9.06812
2017-06-27	-7.13754	-47.1633	9.93709
2017-06-29	-4.91757	-31.5475	7.79309
2017-07-02	-5.68667	-38.7625	6.73088
2017-07-06	-2.64635	-12.9374	8.23339
2017-07-07	-6.19513	-38.4565	11.1046
2017-07-08	-6.24832	-38.7383	11.2483
2017-07-09	-6.2098	-38.9705	10.7079
2017-07-10	-6.41385	-39.5598	11.751
2017-07-11	-6.33165	-39.4147	11.2385
2017-07-13	-6.89409	-44.8397	10.313
2017-07-21	-5.67005	-34.9927	10.3678
2017-07-22	-5.66618	-34.5843	10.7451
2017-07-23	-5.59082	-34.2151	10.5115
2017-07-25	-5.19647	-30.1747	11.397
2017-07-28	-5.40886	-29.8224	13.4485
2017-08-11	-2.12107	-8.30153	8.66705
2017-08-13	-4.48949	-27.0159	8.90002
2017-08-15	-2.34029	-10.9151	7.80729
2017-08-16	-2.21537	-10.2888	7.43413
2017-08-28	-4.35489	-27.6919	7.14722
2017-09-02	-4.51032	-27.4518	8.63071
2017-09-03	-3.97382	-23.6035	8.18709
2017-09-11	-3.72585	-22.567	7.23975
2017-09-22	-5.72723	-37.9569	7.86089
2017-09-24	-11.062	-77.8971	10.599
2017-09-25	-7.13359	-46.0137	11.055
2017-09-26	-8.01474	-58.9126	5.20528
2017-10-01	-13.7539	-94.2673	15.7641
2017-10-02	-14.038	-105.342	6.96193
2017-10-03	-14.6045	-108.623	8.21291
2017-10-04	-14.3235	-101.641	12.9469
2017-10-13	-2.52595	-10.1704	10.0371
2017-10-18	-5.76501	-32.0547	14.0654
2017-10-19	-4.58106	-32.4225	4.22596
2017-10-22	-2.45084	-11.2342	8.37255
2017-10-23	-3.03334	-17.2477	7.01902
2017-10-25	-12.3047	-88.4419	9.99557
2017-10-29	-11.3521	-79.4487	11.3685
2017-10-31	-6.70968	-45.3666	8.31092
2017-11-06	-1.79683	-5.61375	8.76091
2017-11-08	-3.14636	-9.29334	15.8775
2017-11-10	-0.983865	2.76137	10.6323
2017-11-12	-0.213613	6.5402	8.24911
2017-11-14	0.0127099	9.77812	9.67644
2017-11-15	-3.88852	-25.5454	5.56274
2017-11-23	-7.15855	-46.008	11.2604
2017-11-24	-2.5774	-13.2275	7.39171
2017-11-25	-7.33675	-45.9482	12.7458
2017-11-26	-4.84587	-34.1799	4.58707
2017-11-28	-4.28539	-27.261	7.02209
2017-11-29	0.0722209	8.40923	7.83147
2017-11-30	-1.12898	-2.26595	6.76589
2017-12-02	0.541473	5.44137	1.10959
2017-12-03	0.69537	9.25825	3.69529
2017-12-05	0.713971	11.0052	5.29348
2017-12-06	-0.383257	0.978305	4.04436
2017-12-09	-3.88754	-27.6494	3.45092
2017-12-10	-0.168767	16.604	17.9541
2017-12-11	-0.241909	16.5016	18.4369
2017-12-12	-0.131541	17.0327	18.0851
2017-12-13	-0.56291	15.6212	20.1245
2017-12-14	-0.378535	16.0472	19.0755
2017-12-16	-3.32986	-17.9438	8.69507
2017-12-23	0.622178	12.3434	7.36596
2017-12-24	0.0298421	8.83929	8.60056
2017-12-25	-0.22313	6.87985	8.66488
2017-12-26	-0.492748	6.28319	10.2252
2017-12-28	0.694394	13.7626	8.20748
2017-12-30	-0.269074	7.79093	9.94352
2017-12-31	-2.89348	-13.8761	9.27172
