# Supplementary material for: Deciphering key processes controlling rainfall isotopic variability during extreme tropical cyclones
Source: Nat Commun. 2019 Sep 20;10:4321. doi: 10.1038/s41467-019-12062-3 (PMC6754435; doi:10.1038/s41467-019-12062-3)
Supplement: Supplementary file 7 — Supplementary Data 5 [file 41467_2019_12062_MOESM7_ESM.xlsx]

## Sheet: Title
Supplementary Data 5: Rainfall amount, stratiform fraction (Fst), and isotopic composition in the Caribbean slope of Costa Rica.

## Sheet: Dataset 5
Date	Rainfall (mm)	Fst (%)	δ18O (‰)	δ2H (‰)	dexcess (‰
2014-04-10	25.4	0.397	-0.2	10.2	11.79
2014-04-11	22	0.431	-0.26	11	13.12
2014-04-13	6.6	0.467	0.34	15.1	12.4
2014-04-17	5	0.367	-0.18	14.5	15.99
2014-04-18	2.6	0.429	0.18	18.9	17.48
2014-04-19	11	0.432	-0.32	11.9	14.46
2014-04-20	12.8	0.515	-0.81	5.1	11.52
2014-04-21	16	0.492	-1.28	5	15.24
2014-04-23	5	0.555	-0.9	7.2	14.43
2014-04-25	19.2	0.508	-2.38	-10.2	8.84
2014-04-26	42.6	0.557	-2.05	-7.9	8.46
2014-04-28	8	0.578	-3.61	-22.2	6.73
2014-04-30	2	0.513	-0.77	1.5	7.62
2014-05-01	14.2	0.579	-1.41	-3.8	7.51
2014-05-02	25	0.539	-1.19	1.6	11.13
2014-05-04	31.2	0.405	-0.29	8.1	10.35
2014-05-06	22.2	0.506	-0.6	6.2	11.08
2014-05-09	28	0.549	-0.71	6.1	11.81
2014-05-14	6.6	0.531	-0.35	11.4	14.21
2014-05-15	29.6	0.554	-3.42	-17.7	9.61
2014-05-16	16.4	0.589	-1.05	-0.6	7.79
2014-05-18	6.6	0.404	-0.5	8	11.95
2014-05-19	19.5	0.464	-0.81	7.3	13.76
2014-05-21	0.3	0.484	0.32	10.6	8.06
2014-05-22	1.4	0.52	-3.67	-22.8	6.55
2014-05-23	2.7	0.593	-2.35	-10.1	8.71
2014-05-25	0.1	0.57	-1.76	-4.7	9.34
2014-05-26	4.4	0.579	-1.61	-2.4	10.47
2014-05-31	34.4	0.606	-5.21	-34	7.63
2014-06-04	12.4	0.497	-1.69	-5.8	7.72
2014-06-05	10.8	0.501	0.14	8.3	7.19
2014-06-06	6.9	0.55	-2.34	-9.4	9.35
2014-06-07	22.4	0.591	-0.67	1.3	6.67
2014-06-08	8.3	0.529	-0.9	0.9	8.09
2014-06-12	10	0.531	-3.74	-25.7	4.2
2014-06-13	28.8	0.587	-5.5	-42.4	1.58
2014-06-15	13.2	0.583	-6.34	-45.7	5.06
2014-06-16	6.1	0.602	-6.16	-48.4	0.91
2014-06-17	11.5	0.624	-7.85	-58.7	4.05
2014-06-18	45.2	0.585	-5.35	-36	6.85
2014-06-19	10	0.558	-5.45	-36.4	7.24
2014-06-20	24.7	0.572	-2.35	-11.8	6.99
2014-06-21	30.9	0.496	-1.43	-5.6	5.89
2014-06-22	21.8	0.472	-2.3	-10.9	7.54
2014-06-25	45.4	0.57	-4.32	-27	7.57
2014-06-26	14.3	0.619	-3.58	-20.2	8.48
2014-06-28	9.8	0.5	-1.08	-1.3	7.36
2014-06-29	3	0.416	-2.02	-8.5	7.65
2014-06-30	25	0.463	-1.74	-7.2	6.76
2014-07-01	43.4	0.596	-5.49	-36.6	7.31
2014-07-05	7.8	0.432	-1.23	-0.4	9.45
2014-07-06	44	0.521	-1.21	0.8	10.49
2014-07-08	5	0.306	-0.81	1.5	7.97
2014-07-09	55.1	0.47	-1	2.3	10.32
2014-07-10	42.1	0.476	-1.59	-2.4	10.34
2014-07-11	35.7	0.477	-5.04	-33.8	6.58
2014-07-12	67.9	0.579	-8.79	-71.1	-0.75
2014-07-14	0.4	0.54	-2.78	-15.3	6.97
2014-07-15	2.1	0.539	-2.14	-9.3	7.78
2014-07-16	18	0.578	-2.87	-15.8	7.16
2014-07-17	30.6	0.516	-3.99	-23.5	8.37
2014-07-18	0.8	0.553	-2.91	-17.9	5.42
2014-07-19	5	0.523	-3.12	-16.9	8.1
2014-07-20	0.5	0.442	-2.74	-13.2	8.7
2014-07-21	15	0.486	-4.24	-26.4	7.47
2014-07-23	43.7	0.542	-1.8	-6.8	7.61
2014-07-24	23.3	0.369	-2.73	-14.7	7.09
2014-07-27	14.9	0.481	-2.58	-13.8	6.85
2014-07-29	32.8	0.499	-2.52	-12.7	7.48
2014-07-30	48.1	0.55	-2.03	-7.4	8.84
2014-07-31	16.5	0.51	-2.99	-16.6	7.39
2014-08-01	70.6	0.553	-4.64	-27.9	9.14
2014-08-04	0.1	0.487	-3.99	-24.3	7.6
2014-08-06	12.8	0.418	-0.2	2.7	4.28
2014-08-14	0.3	0.54	-4.48	-27.9	7.98
2014-08-15	112.1	0.586	-2.99	-20.2	3.77
2014-08-17	58.3	0.54	-3.21	-19.4	6.29
2014-08-18	23	0.615	-3.49	-21.1	6.82
2014-08-19	42	0.613	-7.59	-52.5	8.2
2014-08-22	16.4	0.545	-4.24	-22.8	11.13
2014-08-28	7.6	0.575	-6.45	-40.2	11.42
2014-09-01	19.2	0.488	-2.48	-11.6	8.31
2014-09-07	13.2	0.532	-3.2	-17.5	8.06
2014-09-10	26.5	0.567	-3.23	-15.6	10.27
2014-09-12	27	0.59	-7.02	-47.8	8.37
2014-09-13	31.1	0.567	-10.68	-75.5	9.92
2014-09-14	65.4	0.615	-9.98	-74.9	4.95
2014-09-16	23.1	0.574	-6.85	-48.5	6.33
2014-09-17	14.4	0.563	-5.99	-45.3	2.56
2014-09-25	15.1	0.61	-12.36	-98.8	0.07
2014-09-29	20.3	0.536	-4.73	-27.9	9.92
2014-10-02	17.2	0.573	-4.48	-25.6	10.17
2014-10-06	10.6	0.597	-3.84	-20.8	9.88
2014-10-07	33.9	0.626	-4.15	-23.7	9.48
2014-10-09	28.4	0.602	-7.99	-55.3	8.65
2014-10-28	11.1	0.489	-4.86	-26.3	12.58
2014-10-30	8.2	0.585	-6.56	-42.1	10.37
2014-11-03	53.9	0.642	-5.39	-32	11.14
2014-11-05	17.3	0.595	-4.5	-21.2	14.78
2014-11-06	106.2	0.576	-4.1	-15.6	17.18
2014-11-18	0.1	0.586	-2.76	-8.9	13.18
2014-11-20	0.5	0.516	-2.72	-8.6	13.13
2014-11-25	17.4	0.603	-3.91	-19.5	11.84
2014-11-26	16.7	0.678	-3.82	-19.2	11.33
2014-11-27	20.1	0.548	-1.04	2.6	10.9
2014-11-28	22.9	0.481	-0.55	5.7	10.11
2014-11-29	10.4	0.44	0.1	10.7	9.87
2014-11-30	7.4	0.487	-0.83	2.9	9.5
2014-12-01	11.8	0.594	-3.88	-21.4	9.65
2014-12-02	46.6	0.698	-6.28	-42.8	7.51
2014-12-03	138.1	0.616	-5.03	-30.4	9.77
2014-12-04	5.1	0.634	-5.42	-33	10.31
2014-12-05	10.9	0.586	-5.44	-34.6	8.96
2014-12-06	39.2	0.598	-3.53	-17	11.29
2014-12-07	45	0.597	-2.84	-5.6	17.13
2014-12-09	35.2	0.483	-1.88	3	18.07
2014-12-11	29.3	0.521	-2.69	-3.5	18.05
2014-12-12	64.5	0.655	-4.26	-21.7	12.3
2014-12-13	67.6	0.657	-2.73	-5.1	16.75
2014-12-16	18.6	0.578	-1.98	1.4	17.25
2014-12-17	37.4	0.614	-3.4	-12.2	14.98
2014-12-29	1.3	0.444	-0.9	3.3	10.51
2014-12-30	59.1	0.388	-1.29	0.6	10.95
2014-12-31	6	0.456	-1.01	1	9.05
2015-01-02	5.2	0.435	0.12	10	8.98
2015-01-03	47.8	0.395	-0.62	4.3	9.24
2015-01-04	34.2	0.401	-0.45	4.5	8.08
2015-01-05	17.6	0.435	-0.9	2.2	9.42
2015-01-06	19.6	0.476	-0.59	6	10.8
2015-01-07	41.8	0.442	-1.01	4	12.02
2015-01-11	9.6	0.474	-0.95	1.9	9.52
2015-01-12	20	0.45	-1.15	-0.3	8.92
2015-01-13	10.6	0.494	-0.81	1.6	8.07
2015-01-15	4.2	0.596	-1.21	-1.5	8.17
2015-01-18	8.2	0.533	-0.45	8.9	12.5
2015-01-19	71.6	0.544	-2.19	-5.8	11.73
2015-01-27	49.2	0.521	-1.18	5.2	14.65
2015-01-28	47.2	0.591	-1.55	5	17.42
2015-02-02	18.2	0.429	-0.97	3.2	10.97
2015-02-05	25.4	0.476	-1.31	1.1	11.51
2015-02-06	14.2	0.534	-0.83	6.2	12.89
2015-02-07	1.2	0.509	-0.81	6.8	13.23
2015-02-12	1.6	0.575	-1.87	2	16.92
2015-02-13	55.6	0.526	-2.28	2	20.31
2015-02-14	12.2	0.487	-0.41	16.2	19.46
2015-02-15	31.2	0.516	-0.94	10.8	18.28
2015-02-16	3.4	0.427	-0.92	4.9	12.22
2015-02-19	4.6	0.423	0.22	13.4	11.61
2015-02-20	46	0.575	-0.92	8.2	15.59
2015-02-27	3.6	0.446	-0.29	12.5	14.77
2015-02-28	26.8	0.471	0.14	13.1	12.01
2015-03-01	24	0.557	-0.36	9.7	12.62
2015-03-02	0.4	0.405	0.01	13.6	13.49
2015-03-07	31	0.466	-0.31	14.3	16.77
2015-03-12	3.6	0.428	-0.11	10.3	11.24
2015-03-15	4.2	0.503	0.62	19.6	14.68
2015-03-27	3	0.428	1.4	17.7	6.56
2015-03-28	5.4	0.411	2.09	21.4	4.67
2015-03-30	1.6	0.508	-0.51	8.1	12.14
2015-03-31	7	0.533	0.88	13.6	6.6
2015-04-04	16.6	0.366	0.27	13.6	11.44
2015-04-05	3	0.347	0.09	13	12.26
2015-04-06	12.8	0.361	0.84	17.5	10.74
2015-04-07	2.8	0.451	0.76	14.9	8.77
2015-04-08	6.6	0.428	-0.06	10.7	11.17
2015-04-10	17.8	0.444	1.23	18.1	8.34
2015-04-11	9.4	0.539	-1.2	-1.2	8.41
2015-04-12	21.8	0.474	-1.62	-5	7.91
2015-04-13	15.2	0.563	-0.1	6.4	7.17
2015-04-14	39.8	0.503	-0.71	2.6	8.28
2015-04-15	14.2	0.528	-0.18	6.3	7.75
2015-04-17	11.6	0.453	0.49	13.4	9.47
2015-04-18	14.4	0.444	0.64	8.2	3.11
2015-04-19	32.6	0.482	-1.83	-6.4	8.22
2015-04-21	5	0.541	-0.04	8.5	8.81
2015-04-23	7.2	0.424	-1.08	-1.3	7.35
2015-04-30	19.6	0.584	-3.11	-14.6	10.26
2015-05-02	1.6	0.458	0.93	12.2	4.81
2015-05-03	0.6	0.455	0.89	17.3	10.2
2015-05-07	34.6	0.481	-2.92	-13.4	9.98
2015-05-08	24	0.487	-0.49	5	8.84
2015-05-09	15.4	0.506	-0.59	5.2	9.89
2015-05-10	42	0.521	-2.87	-13.2	9.78
2015-05-11	18.6	0.541	-0.2	5.7	7.29
2015-05-12	22	0.431	-0.39	5.6	8.7
2015-05-13	26	0.46	0.08	9.2	8.57
2015-05-14	12.2	0.497	-2.34	-14.3	4.39
2015-05-15	41.2	0.526	-2.68	-15.2	6.22
2015-05-18	17.6	0.541	-3.63	-22.7	6.41
2015-05-19	11.2	0.529	-3.89	-28.4	2.7
2015-05-20	33.6	0.565	-5.61	-37.6	7.26
2015-05-21	10.4	0.611	-5.93	-40.5	6.93
2015-05-22	5.2	0.596	-1.98	-8.8	7.13
2015-05-23	18.4	0.493	-3.71	-21.9	7.77
2015-05-24	18.4	0.617	-2	-11.7	4.31
2015-05-25	18.6	0.613	-2.23	-8.1	9.79
2015-05-26	18.6	0.552	0.31	10.9	8.44
2015-06-01	18.2	0.456	-2.15	-12.6	4.59
2015-06-03	18	0.603	-3.97	-28.7	2.98
2015-06-06	17.8	0.572	-4.6	-32.9	3.95
2015-06-08	17.6	0.597	-10.79	-79.5	6.75
2015-06-09	17.6	0.547	-10.01	-77.1	3.01
2015-06-14	13.4	0.525	-0.55	-1.8	2.55
2015-06-15	8	0.42	-1.51	-7.7	4.35
2015-06-16	13.6	0.447	-1.27	-4.7	5.45
2015-06-17	10.6	0.564	-2.8	-18.6	3.89
2015-06-19	1.5	0.475	-0.75	-1.4	4.53
2015-06-20	0.8	0.55	-1.38	-4.4	6.61
2015-06-21	5	0.628	-3.98	-24.3	7.51
2015-06-22	0.3	0.591	-2.26	-11.8	6.24
2015-06-23	1.5	0.522	-0.66	0.4	5.73
2015-06-25	19	0.39	-1.75	-4.8	9.23
2015-06-26	15.2	0.488	-0.77	2.8	8.97
2015-06-27	90.2	0.474	-3.51	-19.9	8.15
2015-06-29	2.5	0.577	-1.8	-7.3	7.05
2015-07-01	3.6	0.295	-0.03	8.2	8.47
2015-07-02	32.3	0.382	-0.38	5.4	8.41
2015-07-03	3	0.331	0.21	10.1	8.35
2015-07-05	50.5	0.495	-3.04	-14	10.32
2015-07-06	132.8	0.593	-4.6	-29.8	7.08
2015-07-07	34.5	0.612	-5.04	-31.1	9.23
2015-07-10	15.2	0.592	-6.67	-48.5	4.77
2015-07-11	36.1	0.602	-6.51	-47.7	4.35
2015-07-12	5.8	0.634	-6.44	-47.8	3.68
2015-07-13	0.3	0.587	-3.31	-19.8	6.64
2015-07-16	20.3	0.556	-2.2	-10.4	7.19
2015-07-17	42.2	0.564	-1.61	-4.3	8.57
2015-07-18	0.5	0.592	-5.54	-34.3	9.94
2015-07-20	16	0.542	-2.87	-18.3	4.64
2015-07-21	0.5	0.49	-1.91	-9.6	5.72
2015-07-22	14.2	0.559	-4.65	-31.8	5.42
2015-07-23	4.3	0.619	-3.03	-14	10.19
2015-07-24	44.5	0.478	-1.88	-5.4	9.65
2015-07-25	13.7	0.395	-0.81	5.6	12.12
2015-07-27	16	0.434	-1.81	-3.2	11.27
2015-07-28	36.1	0.499	-1	1.1	9.04
2015-07-29	7.6	0.551	-5.04	-29	11.33
2015-07-31	22.6	0.535	-0.94	2.1	9.71
2015-08-01	4.3	0.49	-1.36	0.3	11.23
2015-08-02	30.2	0.442	-0.72	2.8	8.5
2015-08-03	15	0.403	-0.72	5	10.81
2015-08-04	31.5	0.402	-0.65	3.5	8.69
2015-08-07	48	0.531	-1.84	-4.8	9.93
2015-08-08	17.8	0.597	-2.1	-4.2	12.61
2015-08-09	0.8	0.554	-1.79	-3.6	10.7
2015-08-10	0.5	0.58	-3.26	-14.7	11.39
2015-08-11	27.4	0.589	-5.22	-31	10.76
2015-08-12	2	0.525	-0.54	1.1	5.48
2015-08-14	20.1	0.62	-2.36	-10.3	8.53
2015-08-15	32.8	0.546	-5.16	-40.6	0.67
2015-08-16	3.6	0.578	-2.55	-15.5	4.88
2015-08-17	2.8	0.507	-1.79	-6.3	7.96
2015-08-18	13.5	0.501	-2.68	-14.3	7.14
2015-08-19	0.8	0.521	-1.85	-6.7	8.06
2015-08-20	1.3	0.476	-0.82	2.7	9.26
2015-08-21	25.9	0.579	-0.89	1.5	8.58
2015-08-22	7.9	0.593	-1.75	-7.1	6.86
2015-08-23	20.8	0.534	-2.02	-5.6	10.58
2015-08-27	0.6	0.505	-0.29	3.2	5.47
2015-08-28	3.8	0.395	-1.07	-4.2	4.39
2015-08-31	1	0.566	-6.15	-38.1	11.1
2015-09-01	6.1	0.545	-6.25	-38.5	11.51
2015-09-04	12.9	0.581	-6.19	-35.8	13.76
2015-09-05	25.9	0.584	-3.55	-18.5	9.86
2015-09-06	1	0.582	-3.52	-18.8	9.37
2015-09-08	11.7	0.573	-3.3	-16.8	9.62
2015-09-11	1.1	0.54	-3.81	-31.7	-1.24
2015-09-12	0.8	0.48	-2	-11.4	4.57
2015-09-14	5.6	0.519	-2.82	-15	7.58
2015-09-15	11.2	0.467	-2.8	-14.8	7.58
2015-09-17	10.7	0.54	-1.83	-4.1	10.52
2015-09-21	15	0.51	-9.66	-66.1	11.17
2015-09-22	18.8	0.609	-5.41	-32.1	11.17
2015-09-28	31.8	0.511	-1.43	-7.2	4.25
2015-09-29	16.5	0.538	-1.74	-3.6	10.29
2015-10-02	9.7	0.52	-0.41	7.3	10.57
2015-10-03	2	0.434	0	8.3	8.27
2015-10-04	5	0.482	-1.78	1.2	15.45
2015-10-05	4.8	0.437	-2.67	-17.1	4.34
2015-10-06	4.8	0.646	-2.4	-11.8	7.43
2015-10-07	6.9	0.629	-3.59	-18.4	10.32
2015-10-09	29.7	0.561	-3.27	-15.4	10.8
2015-10-10	0.3	0.598	-2.45	-11.4	8.24
2015-10-11	0.8	0.589	-4.89	-29.5	9.58
2015-10-15	5.9	0.567	-6.03	-38.5	9.82
2015-10-16	0.8	0.581	-7.32	-50.8	7.79
2015-10-20	17.3	0.562	-1.77	-2.3	11.9
2015-10-23	41.9	0.462	-3.26	-11.2	14.89
2015-10-30	3.1	0.541	-0.8	1.9	8.25
2015-10-31	0.5	0.506	-1.33	-3.2	7.46
2015-11-02	1.5	0.524	-1.47	-0.3	11.44
2015-11-06	4.1	0.57	-1.2	-0.1	9.42
2015-11-07	1	0.523	-1.8	-6.3	8.07
2015-11-10	33.5	0.614	-10.29	-70	12.33
2015-11-11	8.9	0.657	-10.2	-73.4	8.2
2015-11-12	2.3	0.52	-4.26	-22.6	11.57
2015-11-13	1.5	0.536	-4.94	-29.4	10.06
2015-11-16	1.6	0.674	-10.08	-69.2	11.4
2015-11-18	34.3	0.624	-9.04	-61.8	10.51
2015-11-20	27.9	0.598	-10.19	-71.5	10.04
2015-11-21	25.7	0.617	-10.72	-75.2	10.59
2015-11-22	22.4	0.603	-3.46	-11.6	16.16
2015-11-24	4.6	0.481	-1.56	2.4	14.94
2015-11-25	11.4	0.559	-1.87	-1.4	13.54
2015-11-27	9.9	0.416	-1.51	1.7	13.74
2015-11-28	10.4	0.404	-1.83	5.8	20.41
2015-12-04	23.9	0.573	-3.77	-19	11.14
2015-12-06	7.9	0.594	-1.59	2.9	15.66
2015-12-10	1.8	0.523	-0.94	6.5	14.01
2015-12-12	3	0.459	-0.52	8.6	12.74
2015-12-17	3.6	0.407	-1.01	4.2	12.3
2015-12-18	0.8	0.384	-2.4	-6.4	12.77
2015-12-19	76.7	0.587	-2.13	-1.5	15.56
2015-12-21	24.9	0.46	-1.28	4.8	15.03
2015-12-23	2	0.48	-0.91	7	14.25
2015-12-24	43.9	0.45	-1.81	0.4	14.86
2015-12-25	55.6	0.388	-1.04	6.3	14.61
2015-12-26	53.8	0.398	-1.1	5.8	14.58
2015-12-27	3	0.439	-0.53	10.8	15
2015-12-28	3.3	0.402	-0.59	8.1	12.79
2015-12-29	0.3	0.407	-0.72	7.8	13.49
2015-12-30	2.5	0.392	-1.42	3.5	14.9
2016-01-01	18.3	0.477	-1.35	4	14.83
2016-01-02	0.5	0.528	0.43	12.6	9.14
2016-01-04	3.6	0.593	-1	6	13.98
2016-01-06	0.5	0.546	0.5	13.1	9.06
2016-01-11	0.3	0.449	-0.1	13.9	14.7
2016-01-12	4.1	0.497	-0.12	13.7	14.65
2016-01-14	0.5	0.435	0.66	16.3	11.05
2016-01-17	4.6	0.469	0.74	17.4	11.51
2016-01-19	11.2	0.506	0.1	13.8	12.95
2016-01-20	11.2	0.539	0.2	13.6	12.02
2016-01-23	43.7	0.49	-0.82	12.3	18.89
2016-01-24	11.4	0.591	-0.73	13.7	19.55
2016-01-25	10.7	0.562	0.85	18.9	12.11
2016-01-30	21.3	0.441	0.07	14.7	14.14
2016-02-07	1.3	0.448	-0.31	14.7	17.12
2016-02-08	43.2	0.479	-1.33	10.5	21.16
2016-02-09	133.4	0.589	-1.38	10	21.01
2016-02-10	86.1	0.561	-0.85	7.9	14.72
2016-02-11	71.4	0.534	-0.24	10.3	12.3
2016-02-14	8.4	0.469	0.45	17.3	13.73
2016-02-15	1.3	0.467	0.96	18.4	10.7
2016-02-16	22.1	0.431	-0.13	10.3	11.34
2016-02-19	18.8	0.468	-0.35	7.9	10.7
2016-02-26	8.6	0.517	1.14	20.5	11.32
2016-02-27	5.3	0.491	0.57	16.6	11.99
2016-02-29	0.3	0.432	1.25	19.7	9.7
2016-03-01	0.3	0.435	0.85	19.3	12.46
2016-03-04	0.5	0.462	1.38	18.1	7.06
2016-03-10	1	0.506	-0.66	9.1	14.36
2016-03-11	50	0.494	-0.29	14.2	16.54
2016-03-14	0.5	0.429	-0.12	12	12.96
2016-03-15	0.5	0.402	1.1	16.4	7.65
2016-03-18	1.1	0.415	0.98	17.8	9.9
2016-03-19	0.3	0.361	1.28	17.9	7.62
2016-03-20	0.5	0.472	0.07	13.2	12.65
2016-03-21	0.5	0.463	0.89	19.7	12.52
2016-03-22	0.5	0.451	0.54	16.9	12.51
2016-03-23	0.3	0.419	0.54	14.7	10.34
2016-03-25	0.3	0.453	0.47	16.3	12.6
2016-03-26	0.3	0.48	0.37	16.2	13.21
2016-03-27	0.5	0.506	0.53	17.8	13.56
2016-03-28	12.4	0.527	0.78	18.9	12.68
2016-04-03	3.8	0.373	1.26	17.2	7.18
2016-04-08	0.5	0.42	2.32	21.1	2.6
2016-04-13	0.8	0.399	2.33	21.1	2.47
2016-04-14	1	0.369	1.39	20.5	9.37
2016-04-16	1	0.489	0.55	16.2	11.75
2016-04-17	6.3	0.417	1.25	19.5	9.5
2016-04-18	0.8	0.519	1.51	21.9	9.81
2016-05-05	3	0.528	-2.79	-6.8	15.53
2016-05-12	3	0.447	-2.1	-3.4	13.38
2016-05-14	21.1	0.548	-4.13	-19.6	13.36
2016-05-17	18.3	0.575	-3.83	-20.8	9.84
2016-05-18	14	0.624	-5.25	-26.2	15.84
2016-05-19	19	0.568	-2.29	-11	7.26
2016-05-20	2.8	0.512	-0.33	5.7	8.37
2016-05-21	7.9	0.413	-2.98	-11.6	12.26
2016-05-22	6.3	0.51	-0.3	-2	0.38
2016-05-23	2.8	0.6	-4.12	-19.5	13.46
2016-05-25	5.8	0.537	-3.58	-16.2	12.38
2016-05-27	11.2	0.584	-4.25	-26.7	7.24
2016-05-29	0.5	0.57	-2.09	-7.8	8.89
2016-05-30	30	0.562	-5.28	-28.1	14.15
2016-06-02	4.3	0.536	-9.34	-65.3	9.42
2016-06-04	20.1	0.489	-10.34	-74.8	7.91
2016-06-10	5	0.586	-3.58	-17.9	10.79
2016-06-11	31.2	0.562	-4.39	-21.1	14.01
2016-06-13	2.8	0.538	-3.1	-12	12.84
2016-06-16	23.4	0.422	-5.69	-35.9	9.66
2016-06-17	2	0.591	-2.55	-11.5	8.93
2016-06-18	4.1	0.535	-3.2	-15.8	9.87
2016-06-19	33.8	0.552	-6.38	-43.1	7.93
2016-06-23	7.9	0.553	-3.21	-17.5	8.12
2016-06-25	1	0.596	-1.94	-14.4	1.08
2016-06-26	1	0.582	-4.69	-29.3	8.21
2016-06-28	16.4	0.585	-2.69	-12	9.57
2016-06-29	5.1	0.572	-1.19	-4.1	5.37
2016-06-30	8.2	0.53	0.75	-8.3	-14.27
2016-07-01	34	0.639	-6.68	-45.1	8.38
2016-07-02	9.9	0.592	-6.02	-41	7.15
2016-07-03	9.4	0.496	2.94	10.6	-12.92
2016-07-05	8	0.536	-1.26	-12.6	-2.54
2016-07-06	16.8	0.468	-4.88	-37	1.99
2016-07-07	8.4	0.544	-3.48	-29.3	-1.47
2016-07-09	42.7	0.608	-2.13	-15.5	1.54
2016-07-10	22.9	0.539	-2.62	-21.2	-0.19
2016-07-12	5.3	0.57	-1.69	-14.8	-1.23
2016-07-13	14.8	0.496	-1.17	-10.9	-1.55
2016-07-14	13.7	0.516	-3.18	-26.8	-1.39
2016-07-15	6	0.567	-3.88	-37.5	-6.46
2016-07-16	5.8	0.582	-3.7	-30.2	-0.63
2016-07-17	95	0.632	-7.51	-57.5	2.59
2016-07-19	2.3	0.545	-3.27	-33.6	-7.5
2016-07-21	2	0.506	-3.74	-24.3	5.64
2016-07-23	4.6	0.555	-0.79	-7.7	-1.42
2016-07-24	4.6	0.475	1.7	8	-5.54
2016-07-26	0.5	0.531	-2.43	-17.8	1.59
2016-07-27	18.3	0.559	-1.08	-14.8	-6.24
2016-07-28	0.8	0.587	-1.94	-11.2	4.27
2016-07-29	2.5	0.552	-3.32	-22.3	4.19
2016-07-30	8.1	0.564	-0.26	-6.3	-4.25
2016-07-31	0.3	0.556	0.82	6.8	0.16
2016-08-02	10.9	0.568	-1.91	-17.7	-2.46
2016-08-06	3.3	0.502	-2	-14.3	1.67
2016-08-07	3.5	0.54	-2.29	-12.2	6.09
2016-08-08	2.5	0.539	-2.96	-17.5	6.2
2016-08-09	23.1	0.63	-1.31	-9.3	1.21
2016-08-10	4.1	0.533	-6.29	-36.9	13.44
2016-08-12	9.1	0.489	-2.57	-15.1	5.43
2016-08-13	1.3	0.543	-3.88	-24.6	6.42
2016-08-15	1.5	0.636	-2.5	-12	8
2016-08-16	2	0.53	-0.64	-4.1	1.03
2016-08-17	7.6	0.599	-0.15	3.5	4.67
2016-08-18	4.6	0.575	-1.38	-2.4	8.66
2016-08-19	9.7	0.532	-3.04	-17.4	6.89
2016-08-21	8.7	0.563	-3.63	-19.6	9.44
2016-08-22	45.7	0.591	-3.22	-19.8	5.93
2016-08-28	4.8	0.527	-2.02	-6.7	9.47
2016-08-29	2.8	0.573	-3.44	-17.6	9.86
2016-09-02	0.3	0.536	-2.99	-18.8	5.1
2016-09-04	19.8	0.546	-3.88	-24.3	6.75
2016-09-08	0.3	0.53	-1.75	-8.2	5.75
2016-09-09	9.9	0.484	-2.27	-11.3	6.84
2016-09-11	8.4	0.528	-4.77	-30.5	7.58
2016-09-17	3.1	0.465	-1.29	-6	4.3
2016-09-19	2.8	0.559	-0.87	-2.4	4.56
2016-09-20	77	0.615	-7.32	-43.4	15.14
2016-09-24	1.6	0.538	-3.12	-12.9	12.07
2016-09-25	1.3	0.57	-2.65	-6.9	14.33
2016-09-27	32	0.54	-2.11	-4.5	12.4
2016-10-01	20.6	0.556	-2.47	-10.9	8.85
2016-10-03	31.5	0.585	-4.35	-17.3	17.47
2016-10-04	9.4	0.531	-3.95	-16.3	15.31
2016-10-05	22.9	0.479	-2.48	-10.3	9.6
2016-10-10	13.2	0.591	-5.77	-33.4	12.74
2016-10-11	37.1	0.609	-5.78	-33.2	13.1
2016-10-12	1.5	0.631	-6.17	-35.9	13.41
2016-10-17	75.9	0.643	-10.39	-67.5	15.61
2016-10-18	52.9	0.638	-11.04	-75.4	12.93
2016-10-21	2	0.524	-6.8	-43.5	10.9
2016-10-23	5.1	0.571	-6.33	-37.6	13.03
2016-10-24	1.3	0.477	-1.49	-1.2	10.71
2016-10-29	25.7	0.479	-2.26	-1.4	16.68
2016-10-30	10.9	0.543	-3.96	-22.9	8.81
2016-11-02	1.1	0.551	-5.16	-32.5	8.83
2016-11-04	0.3	0.489	-3.28	-17.2	9.09
2016-11-10	6.1	0.49	-4.69	-28.2	9.32
2016-11-11	1.3	0.634	-1.8	-9	5.45
2016-11-12	2	0.636	-3.78	-20.4	9.88
2016-11-13	5.3	0.569	-4.74	-28.7	9.18
2016-11-14	6.6	0.641	-6.34	-41.2	9.45
2016-11-15	4.8	0.606	-6.48	-39.9	12.02
2016-11-16	11.7	0.631	-3.66	-17.7	11.52
2016-11-17	15.5	0.652	-12.26	-85.8	12.27
2016-11-18	56.1	0.593	-10.36	-68.9	13.92
2016-11-19	7.8	0.676	-5.5	-29.4	14.56
2016-11-20	116.1	0.664	-0.16	15.3	16.51
2016-11-21	17.3	0.67	-0.63	7.3	12.39
2016-11-22	12.4	0.568	-2.14	-4.6	12.54
2016-11-23	15	0.645	-8.01	-58.5	5.55
2016-11-24	54.6	0.697	-8.25	-55.6	10.46
2016-11-26	4.6	0.464	-4.6	-23.2	13.59
2016-11-27	65.3	0.541	-2.78	-17.5	4.73
2016-11-28	98.6	0.547	-2.3	-10.6	7.76
2016-11-29	49.5	0.51	-2.89	-11.6	11.49
2016-12-07	18.3	0.486	-1.53	-6.5	5.72
2016-12-08	2.5	0.592	-2.93	-15.5	7.9
2016-12-09	10.9	0.599	-4.47	-33.5	2.25
2016-12-10	7.6	0.635	-6.17	-48.2	1.14
2016-12-12	9.3	0.632	-1.81	-12.6	1.86
2016-12-13	6.3	0.566	-1.01	-1.5	6.61
2016-12-14	22.1	0.533	0.19	6.2	4.66
2016-12-15	1	0.469	0	6.4	6.41
2016-12-16	27.2	0.566	-0.02	6.6	6.74
2016-12-18	0.3	0.382	0.79	12.6	6.29
2016-12-19	5.6	0.373	-0.18	9.3	10.72
2016-12-20	16	0.405	0.33	10.9	8.26
2016-12-21	6.6	0.494	-0.21	10.4	12.1
2016-12-24	3.6	0.494	-4.54	-23.2	13.06
2016-12-25	105.9	0.56	-5.04	-26.4	13.88
2016-12-26	52.6	0.585	-0.95	3.6	11.23
2016-12-27	30	0.506	1.55	16.8	4.34
2016-12-29	4.3	0.4	-0.24	12.8	14.65
2016-12-30	4.6	0.442	-1.08	2.4	11
2016-12-31	18.8	0.505	-0.65	5.2	10.44
2017-01-01	4.1	0.587	0.4	12.1	8.84
2017-01-06	2.3	0.467	1.17	14.2	4.83
2017-01-07	1.3	0.59	-1.93	-8.3	7.14
2017-01-08	103.1	0.639	-0.47	0.2	3.98
2017-01-09	73.2	0.565	-1.02	2.2	10.45
2017-01-10	39.4	0.609	-0.71	2.4	8.09
2017-01-11	13	0.631	0.55	9.7	5.28
2017-01-12	0.3	0.655	-0.37	8.7	11.65
2017-01-13	56.4	0.522	1.01	15.5	7.42
2017-01-14	13.2	0.483	0.46	8.5	4.78
2017-01-18	10.1	0.454	0.76	9.3	3.23
2017-01-26	6.3	0.42	0.23	4.7	2.83
2017-02-02	5.1	0.453	1.64	13.7	0.51
2017-02-03	0.3	0.465	1.4	15.4	4.22
2017-02-04	7.1	0.549	-0.31	2.6	5.1
2017-02-05	56.4	0.506	0.98	12.3	4.45
2017-02-06	2	0.434	1.47	15.8	3.99
2017-02-07	1.3	0.476	0.7	11.4	5.84
2017-02-08	1.3	0.49	0.16	8.8	7.48
2017-02-10	20.8	0.482	0.99	16.6	8.66
2017-02-11	0.3	0.452	0.52	11.7	7.53
2017-02-12	0.3	0.522	1.15	18.9	9.61
2017-02-19	4.3	0.456	1.29	17.4	7.05
2017-03-05	19.6	0.559	0.44	12.9	9.4
2017-03-10	4.6	0.453	0.35	8	5.17
2017-03-13	0.3	0.452	0.41	9.3	6.05
2017-03-16	6.6	0.478	0.51	10.6	6.45
2017-03-19	3.9	0.458	0.49	11.6	7.7
2017-03-20	2	0.454	0.07	9.5	8.89
2017-03-21	13.2	0.583	0.29	9.3	7.01
2017-03-22	17	0.54	0.63	14.5	9.49
2017-04-01	33.8	0.479	-3.96	-29.1	2.61
2017-04-04	0.3	0.353	1.15	9.6	0.41
2017-04-05	7.1	0.366	0.41	8.2	4.9
2017-04-06	17.5	0.329	0.07	8.5	7.97
2017-04-07	2	0.403	-0.07	10.6	11.15
2017-04-16	10.4	0.554	0.14	12.4	11.27
2017-04-18	0.5	0.564	-2.38	-14.4	4.61
2017-04-27	1.5	0.462	-0.76	1.3	7.39
2017-04-28	3.8	0.459	-0.27	5.4	7.54
2017-05-01	0.3	0.514	-4.11	-20.9	12
2017-05-02	17	0.616	-2.33	-6.8	11.92
2017-05-04	21.6	0.545	-3.68	-19.7	9.78
2017-05-07	63	0.543	-9.83	-63.5	15.1
2017-05-16	23.9	0.548	-10.69	-73.9	11.68
2017-05-18	12.3	0.515	-10.18	-66.4	15.06
2017-05-27	88.1	0.572	-6.35	-41.2	9.65
2017-05-28	47.5	0.625	-4.09	-23.4	9.34
2017-05-30	15	0.618	-3.93	-23.3	8.15
2017-06-01	4.6	0.579	-3.93	-23.2	8.24
2017-06-02	8.6	0.519	-3.88	-22.7	8.4
2017-06-09	64.8	0.575	-9.11	-63.6	9.22
2017-06-15	0.3	0.576	-7.16	-50.5	6.75
2017-06-20	0.3	0.524	-5.79	-39	7.32
2017-06-23	5	0.383	-4.34	-28.5	6.22
2017-06-25	0.3	0.509	-6.36	-41.8	9.07
2017-06-26	22.6	0.628	-7.14	-47.2	9.94
2017-06-28	1.1	0.523	-4.92	-31.6	7.79
2017-07-01	19	0.56	-5.69	-38.8	6.73
2017-07-05	40.1	0.557	-2.65	-12.9	8.23
2017-07-06	10.7	0.528	-6.2	-38.5	11.1
2017-07-07	2.3	0.637	-6.25	-38.7	11.25
2017-07-08	0.3	0.563	-6.21	-39	10.71
2017-07-09	22.6	0.592	-6.41	-39.6	11.75
2017-07-10	11.2	0.662	-6.33	-39.4	11.24
2017-07-12	5.3	0.524	-6.89	-44.8	10.31
2017-07-20	27.5	0.519	-5.67	-35	10.37
2017-07-21	2	0.571	-5.67	-34.6	10.75
2017-07-22	0.3	0.452	-5.59	-34.2	10.51
2017-07-24	38.4	0.535	-5.2	-30.2	11.4
2017-07-27	73.9	0.534	-5.41	-29.8	13.45
